# Supplementary material for: Intrauterine hyperglycemia impairs memory across two generations
Source: Transl Psychiatry. 2021 Aug 20;11:434. doi: 10.1038/s41398-021-01565-7 (PMC8379206; doi:10.1038/s41398-021-01565-7)
Supplement: Supplementary file 3 — Table S1 [file 41398_2021_1565_MOESM3_ESM.xlsx]

## Sheet: Table S1
Table S1 The primers for qPCR. Sequences are shown in the 5’ to 3’direction
Name	Primer sequence (5'-3')	Product length
GAPDH-F	CATGGCCTTCCGTGTTCCTA	55
GAPDH-R	GCGGCACGTCAGATCCA
Gpr88-F	TCCTCCACTTCGACCTCCAC	108
Gpr88-R	GCCCGAGTACAGGAGAGAC
Drd1-F	TAAGCCACCGGAAGTGCTTTC	209
Drd1-R	AGTTGGTCACCTTGGACC
Penk-F	ACGCCCCGAGTGGTGGAT	136
Penk-R	GCCCCCGTATCTTTTCTC
Atp6ap2-F	TGGGAACGCAGTGGTAGAGT	106
Atp6ap2-R	GGGACTTTGGGTGTTCTCTTGT
S100b-F	CACCCGAAGAGGTTGCTCAT	95
S100b-R	GGAAGGGTGTAGGCGATCAG
Map1b-F	CATGCAGCAACACCCAAGTC	82
Map1b-R	GGCAAAATGTCTCCCATGTGT
Tubb2b-F	TGAGCATGGTATAGACCCCAC	155
Tubb2b-R	ACCTGACTGAGTCCATTGTGC
Akap7-F	CAGCAGGATAAGCGACTGACC	128
Akap7-R	GGCTTCAATTCCAAAAGTGCAT
Dlgap1-F	ATGAAAGGGTTATCGGGTAGCC	148
Dlgap1-R	GCTGGGTGTAGTAGGGATGGT
Camk2b-F	TGATGTCCTGAGCTTGGTGAG	89
Camk2b-R	GGGGGCTAATGGGAACTGG
Tanc1-F	CTGCTGGGAGAGGAAAGGTG	134
Tanc1-R	CAATCGGACAACCTGCCAAT
Wnt5a-F	CAACTGGCAGGACTTTCTCAA	128
Wnt5a-R	CATCTCCGATGCCGGAACT
Zeb2-F	ATTGCACATCAGACTTTGAGGAA	109
Zeb2-R	ATAATGGCCGTGTCGCTTCG
