# Supplementary material for: Intrauterine hyperglycemia impairs memory across two generations
Source: Transl Psychiatry. 2021 Aug 20;11:434. doi: 10.1038/s41398-021-01565-7 (PMC8379206; doi:10.1038/s41398-021-01565-7)
Supplement: Supplementary file 4 — Table S2 [file 41398_2021_1565_MOESM4_ESM.xlsx]

## Sheet: Table S2
Table S2 Differentially expressed genes in hippocampus of F1-GDM male offspring
genesymbol	logFC	AveExpr	t	P.Value	adj.P.Val	B	EntrezID	Probe_Id
2020-03-01	-1.19127	5.74627	-10.1694	3.52e-06	0.00350403	4.93544	72925	ILMN_2918977
1110012J17Rik	1.60876	8.17447	5.52568	0.000389532	0.025091	0.472274	68617	ILMN_1257630
1200015N20Rik	-1.07015	9.65697	-5.92332	0.000237229	0.0203377	0.964599	NA	ILMN_2591158
1500003O03Rik	-3.8442	2.31535	-13.1796	4.04e-07	0.00124578	6.74004	NA	ILMN_1250000
1500011H22Rik	-1.67017	4.96517	-6.48903	0.000121404	0.0155022	1.62403	NA	ILMN_2775285
1700013E18Rik	2.09865	1.37756	4.75584	0.00108329	0.0392136	-0.551011	NA	ILMN_1246954
1700020C11Rik	-1.05418	6.8082	-5.22868	0.000572233	0.0295201	0.0885281	67900	ILMN_2624145
1700021K02Rik	-1.07287	3.85645	-9.29029	7.37e-06	0.0051649	4.27608	65971	ILMN_1255054
1700113I22Rik	1.49309	3.99269	4.65436	0.00124757	0.0422529	-0.692835	73635	ILMN_2596569
2010004N17Rik	-2.56811	4.53738	-5.42872	0.000441045	0.0261387	0.348515	NA	ILMN_1237109
2210407N10Rik	-1.22178	4.13062	-5.49115	0.000407091	0.0256498	0.428359	NA	ILMN_2544572
2310047A01Rik	-3.08451	1.92642	-8.58036	1.4e-05	0.00667587	3.6894	71918	ILMN_1232465
2310061N02Rik	2.5569	1.53886	7.09546	6.18e-05	0.0119962	2.28029	69661	ILMN_2649464
2410066E13Rik	-1.11696	4.77209	-6.6887	9.68e-05	0.0139637	1.84572	68235	ILMN_1244801
2610040L17Rik	-1.06056	9.05841	-4.52754	0.00149146	0.0459257	-0.872305	NA	ILMN_2488092
2700024D06Rik	-1.99332	3.3824	-6.99545	6.89e-05	0.0127291	2.17551	NA	ILMN_1245251
2700078E11Rik	2.05607	1.35051	5.97824	0.000221893	0.0197449	1.03069	78832	ILMN_2639714
2700084L06Rik	1.0654	9.19691	8.70123	1.25e-05	0.00635934	3.79296	NA	ILMN_2439313
2810011L19Rik	-1.01148	8.77578	-5.47888	0.000413534	0.0258283	0.412713	NA	ILMN_1256221
2810021J22Rik	-1.99523	1.7474	-5.10517	0.000673943	0.0316282	-0.075127	69944	ILMN_1249385
2810035J02Rik	-2.63529	1.47689	-9.00809	9.45e-06	0.00583247	4.04901	NA	ILMN_1255347
2810407C02Rik	-1.40961	5.31204	-5.28939	0.000528437	0.0284972	0.168093	NA	ILMN_1230908
2810440J20Rik	1.89124	0.953001	6.19039	0.000172036	0.0176489	1.28179	NA	ILMN_1226648
2900011L18Rik	1.21775	5.87715	7.58462	3.7e-05	0.00966392	2.77396	NA	ILMN_1226904
2900056M07Rik	-1.21269	6.16513	-4.65546	0.00124565	0.0422529	-0.691292	NA	ILMN_1233814
2900097C17Rik	-1.34639	6.62672	-5.39202	0.000462431	0.0263244	0.30129	347740	ILMN_2549315
3110001A13Rik	-2.88411	3.49845	-4.41761	0.00174445	0.049884	-1.02986	66540	ILMN_2807335
3300002I08Rik	2.30664	1.45196	7.26587	5.15e-05	0.011196	2.45576	69277	ILMN_1238502
4732431J01Rik	1.82675	3.53607	4.49446	0.00156317	0.0469409	-0.919518	NA	ILMN_1246030
4833444G19Rik	2.6925	2.92021	5.03372	0.000741577	0.0330168	-0.170895	NA	ILMN_2693934
4921511H03Rik	2.146	1.39084	5.00761	0.000768095	0.0336631	-0.206095	70920	ILMN_2705700
4930447F20Rik	-2.44653	1.66857	-5.74972	0.000293805	0.0223955	0.752642	NA	ILMN_2549697
4930534B04Rik	2.54501	2.85926	4.50427	0.00154153	0.0465387	-0.905506	NA	ILMN_2739989
4930544G21Rik	-1.07694	10.5916	-5.39514	0.00046057	0.0263156	0.305312	77629	ILMN_2841307
4930546H06Rik	1.02982	6.58405	5.48485	0.000410382	0.0257509	0.420337	75202	ILMN_2717117
4930572F24Rik	-2.50214	1.3425	-7.38598	4.54e-05	0.0105414	2.57717	NA	ILMN_1247212
4933401P20Rik	-2.84919	1.86452	-6.12431	0.000186113	0.0182272	1.2043	NA	ILMN_2545407
4933407L21Rik	1.2594	5.36732	5.88825	0.000247626	0.0206798	0.922145	NA	ILMN_1245406
5730408A14Rik	2.17229	1.61728	4.41629	0.00174773	0.049884	-1.03175	NA	ILMN_2523867
6030405A18	-1.611	8.01299	-6.02464	0.000209775	0.0193927	1.08619	NA	ILMN_2772452
6030495B01Rik	2.89011	1.59918	8.44426	1.59e-05	0.00667587	3.57092	NA	ILMN_1228778
6230425C21Rik	2.41336	6.10736	5.22097	0.000578066	0.0295374	0.078391	NA	ILMN_2550095
6330403A02Rik	-1.36032	4.78666	-6.70384	9.51e-05	0.0139637	1.86231	381310	ILMN_2755179
6430531D06Rik	-1.35361	6.46942	-5.33588	0.000497355	0.027528	0.22863	NA	ILMN_1249619
6430704M03Rik	-1.32172	5.44253	-4.51554	0.00151706	0.0462051	-0.889412	NA	ILMN_2524276
6530403H02Rik	-1.20716	3.25446	-4.58289	0.00137923	0.0444427	-0.793666	NA	ILMN_2726210
6720458D17Rik	2.2571	6.35043	6.35803	0.000141269	0.0165938	1.4755	NA	ILMN_1242427
6820437F20Rik	1.07347	5.11185	5.55558	0.000374993	0.0247259	0.510143	NA	ILMN_1258070
8030474H12Rik	1.40543	5.9342	8.67656	1.28e-05	0.00635934	3.77195	NA	ILMN_1235856
9130019P16Rik	-2.53028	1.50508	-8.26007	1.89e-05	0.00738432	3.40733	NA	ILMN_1224396
9130230N09Rik	1.86439	4.02026	5.40807	0.000452946	0.0262199	0.321962	77671	ILMN_2479708
9330131P21Rik	2.46455	2.18404	4.48911	0.00157511	0.0470604	-0.927173	NA	ILMN_1241342
9330151E04Rik	2.89448	3.46769	4.89647	0.000892974	0.0359789	-0.357121	NA	ILMN_1214832
9330162L04Rik	1.47823	6.2488	5.27503	0.000538454	0.0289433	0.149334	NA	ILMN_1212801
9330197B14Rik	-2.68956	4.6506	-5.61105	0.00034956	0.0241744	0.580018	NA	ILMN_1257594
9430077D24Rik	-1.11188	5.17135	-5.47465	0.000415777	0.0259159	0.407324	NA	ILMN_2524699
9630003L17Rik	-1.63167	1.33409	-5.85711	0.00025727	0.0209441	0.884306	NA	ILMN_1221769
9630021O20Rik	1.05463	5.74057	5.56046	0.000372678	0.0247259	0.516305	NA	ILMN_1236355
A030011A13Rik	-1.20264	3.58008	-5.09548	0.000682712	0.0316282	-0.0880694	NA	ILMN_2428807
A130028M21Rik	2.86664	1.4407	7.82604	2.89e-05	0.00883982	3.00656	NA	ILMN_1236687
A330050F15Rik	-3.52043	2.13466	-8.79539	1.15e-05	0.00620073	3.87256	320722	ILMN_2511412
A530079E22Rik	2.34527	4.15379	6.57308	0.000110279	0.014916	1.71803	NA	ILMN_2748291
A630072I12Rik	1.88877	4.76683	8.45327	1.57e-05	0.00667587	3.57882	NA	ILMN_2561749
A830042C15Rik	2.53935	1.51122	7.30839	4.93e-05	0.0108567	2.49895	NA	ILMN_2565067
A830048E23Rik	1.01136	4.82019	4.70753	0.00115839	0.0406238	-0.618328	NA	ILMN_2561912
A930030J18Rik	1.2648	7.46846	4.48703	0.00157979	0.0470647	-0.930151	NA	ILMN_2555438
Accn2	1.50721	8.0643	6.75537	8.98e-05	0.0136467	1.91849	11419	ILMN_2643241
Actb	2.11179	10.2482	9.06773	8.96e-06	0.00564293	4.09766	11461	ILMN_1377923
Actn2	2.01017	7.86468	7.53543	3.89e-05	0.0100799	2.72569	NA	ILMN_2764727
Acy1	1.09249	7.87357	6.40588	0.000133629	0.0162322	1.53004	109652	ILMN_2945472
Adamtsl4	1.07792	5.68536	5.36201	0.000480756	0.0269695	0.262511	229595	ILMN_2459899
Add2	-2.26089	1.49924	-6.89022	7.73e-05	0.0130344	2.06382	11519	ILMN_1254225
Adora2a	2.96288	4.21739	10.9657	1.89e-06	0.00264838	5.47563	11540	ILMN_2623091
Adss	-1.56332	6.28259	-5.70541	0.000310489	0.0229728	0.69781	11566	ILMN_2957614
Adssl1	1.52298	8.21797	5.7955	0.000277583	0.0216485	0.808984	11565	ILMN_2958099
AI790298	1.26014	4.71162	5.26445	0.000545972	0.0291276	0.13548	107239	ILMN_1234746
AI836003	1.09519	7.14778	4.52029	0.00150687	0.0460215	-0.882641	239650	ILMN_2732079
Aim1l	1.62685	5.33312	5.12617	0.000655355	0.0312042	-0.047133	230806	ILMN_1214944
Aldh8a1	-1.84363	1.26722	-4.61817	0.00131246	0.0434492	-0.743789	237320	ILMN_2771641
Alg13	2.47808	2.10835	5.81779	0.000270039	0.0212905	0.836302	67574	ILMN_1242687
Als2cr4	-2.96664	2.24568	-5.56042	0.0003727	0.0247259	0.516248	381259	ILMN_3060966
Arhgef15	1.53683	5.70822	5.60242	0.00035339	0.0242839	0.569182	442801	ILMN_3094506
Arl13b	-2.04027	1.4175	-4.91835	0.000866766	0.0355155	-0.327245	68146	ILMN_2741351
Arsg	1.07409	6.41707	7.50812	4e-05	0.0101132	2.69876	74008	ILMN_2732601
Asah1	-4.42859	3.72229	-4.78597	0.00103911	0.0386673	-0.509212	11886	ILMN_2717970
Asb6	-1.55536	4.16207	-5.46395	0.000421523	0.0259955	0.393646	72323	ILMN_1252320
Ass1	1.63904	7.33818	12.788	5.21e-07	0.00133965	6.53886	11898	ILMN_1247811
Atp2b2	1.11579	9.56798	5.93734	0.000233208	0.0201989	0.981512	11941	ILMN_3113303
Atp2c1	-1.17009	5.40857	-5.27108	0.000541251	0.0290431	0.144157	235574	ILMN_2658392
Atxn1	1.04471	9.08375	5.57844	0.000364278	0.0247259	0.538993	20238	ILMN_1254409
Avpi1	1.05882	5.87744	5.56999	0.000368201	0.0247259	0.528334	69534	ILMN_2755585
B230107J06Rik	-3.00627	3.69437	-4.66578	0.00122781	0.0420379	-0.676793	NA	ILMN_1246952
B230215A15Rik	2.62581	3.25519	4.46886	0.0016212	0.0478667	-0.956174	NA	ILMN_1228862
B230353J12Rik	-1.19324	3.53729	-6.48096	0.000122536	0.0155586	1.61495	NA	ILMN_2565653
B230363K08Rik	1.80435	1.49173	6.07618	0.000197155	0.0186595	1.14745	NA	ILMN_2702386
B230369L08Rik	1.27572	8.05407	5.44217	0.000433477	0.0261387	0.365771	NA	ILMN_1244343
B930002D24Rik	1.2671	4.77193	5.31779	0.000509208	0.0277581	0.205114	NA	ILMN_2565820
Baiap2l1	-4.74524	4.48305	-4.68312	0.00119844	0.0415468	-0.652472	66898	ILMN_2665609
BB146404	-3.29129	2.27669	-5.239	0.000564518	0.0295201	0.102097	103511	ILMN_1245328
BC014795	1.15634	7.26732	4.42149	0.00173475	0.0498573	-1.02426	NA	ILMN_2769945
BC024868	1.04754	6.72252	8.44451	1.59e-05	0.00667587	3.57114	NA	ILMN_2777872
C030004L23Rik	1.78834	3.82283	5.97085	0.000223893	0.0198506	1.02182	NA	ILMN_1256277
C030005D05Rik	1.64259	8.14238	8.15876	2.08e-05	0.00763886	3.31573	NA	ILMN_1233205
C030005K15Rik	2.09881	4.05106	4.74394	0.00110129	0.0393211	-0.567563	NA	ILMN_1259650
C030030I18Rik	1.5585	4.031	7.43539	4.31e-05	0.0105355	2.62659	NA	ILMN_1258081
C130008L17Rik	-1.27561	4.04376	-5.65786	0.000329549	0.0232033	0.638625	NA	ILMN_1220710
C130060K24Rik	1.18655	4.76124	4.90194	0.000886346	0.0359488	-0.349649	243407	ILMN_2701723
C130073O12Rik	-1.17145	7.98199	-12.0196	8.78e-07	0.00185791	6.11738	NA	ILMN_2585867
C330006F04Rik	-1.66041	5.0743	-4.95795	0.000821403	0.0348126	-0.273347	NA	ILMN_1258210
C630028N24Rik	1.39307	5.95269	7.75194	3.12e-05	0.00930462	2.93592	NA	ILMN_2773316
C730009A15Rik	2.40022	2.2662	4.76063	0.00107613	0.0391881	-0.544359	NA	ILMN_1216551
C730010J01Rik	1.0568	3.93363	4.60781	0.00133171	0.0438979	-0.75842	NA	ILMN_1243483
Cacna1a	1.00071	7.20945	8.67626	1.28e-05	0.00635934	3.77169	NA	ILMN_1212985
Cacnb2	-3.85756	2.51259	-6.57331	0.000110249	0.014916	1.7183	NA	ILMN_2565436
Camkk2	1.30557	8.70081	4.86354	0.000934063	0.0368731	-0.40225	207565	ILMN_2846803
Cav2	-1.43865	4.16234	-5.16926	0.000618922	0.0304165	0.0100965	12390	ILMN_2689037
Cchcr1	1.82481	4.50292	6.02107	0.000210682	0.0194042	1.08193	240084	ILMN_2929518
Ccl17	1.44754	4.96879	4.65754	0.00124202	0.0422506	-0.688359	20295	ILMN_2717015
Cd4	3.07189	2.47716	4.54063	0.00146407	0.0456286	-0.853666	NA	ILMN_1217214
Cd63	-1.12859	6.46048	-4.74322	0.00110238	0.0393211	-0.568554	NA	ILMN_2653617
Cdc42ep3	1.48287	6.7639	5.12893	0.000652947	0.0312042	-0.0434492	260409	ILMN_2733185
Cdx4	-1.96721	1.18093	-5.67677	0.000321822	0.0232033	0.662203	12592	ILMN_1241829
Chat	3.42898	2.48609	6.6305	0.00010332	0.0143596	1.78168	12647	ILMN_2827248
Chodl	2.28159	2.85734	5.9173	0.000238981	0.020353	0.957318	246048	ILMN_1254082
Chpt1	-1.49626	5.01287	-5.39964	0.000457899	0.0263156	0.311114	212862	ILMN_2740152
Chrd	-1.0225	9.28522	-7.5097	3.99e-05	0.0101132	2.70033	12667	ILMN_2765047
Chrm2	1.4126	2.81812	6.4877	0.00012159	0.0155022	1.62254	243764	ILMN_2766727
Chst8	-1.22002	9.22475	-4.97243	0.000805456	0.0344204	-0.253694	68947	ILMN_2643049
Chst9	-3.43218	1.99745	-10.2577	3.28e-06	0.00339501	4.99794	71367	ILMN_1250946
Cish	1.82907	6.51179	4.61939	0.00131021	0.0434213	-0.742066	12700	ILMN_2718330
Cobl	2.58146	6.53238	5.71336	0.000307421	0.0229728	0.707672	12808	ILMN_2698288
Col20a1	-1.17515	6.18871	-6.19774	0.000170544	0.0176489	1.29037	73368	ILMN_1259632
Col4a5	-1.99065	3.88464	-4.63818	0.00127614	0.0427514	-0.71559	NA	ILMN_2734755
Col6a2	1.29097	5.19297	5.45264	0.000427686	0.0261303	0.379178	12834	ILMN_1216661
Coro6	1.69686	4.3139	7.46185	4.2e-05	0.0104946	2.65292	216961	ILMN_2710086
Cpne2	-1.49138	7.27525	-5.79472	0.000277851	0.0216485	0.808028	234577	ILMN_2870487
Creb3l1	-1.88449	1.48202	-5.37034	0.00047559	0.0268261	0.273293	26427	ILMN_2595260
Cxcr4	-2.96716	2.53957	-5.96399	0.000225765	0.0199021	1.01359	NA	ILMN_2630459
Cyp27a1	1.05814	4.94557	4.78472	0.0010409	0.0386673	-0.510934	104086	ILMN_2960108
Cyp2s1	1.82393	5.51772	4.60092	0.00134468	0.0440799	-0.768163	74134	ILMN_2758264
Cyp46a1	1.18832	7.33586	8.37148	1.7e-05	0.00690114	3.50673	13116	ILMN_2781557
D030035F05Rik	-1.50223	5.1981	-5.49065	0.00040735	0.0256498	0.427725	NA	ILMN_1245777
D130026O08Rik	-3.87341	2.10792	-20.1864	1.04e-08	8e-05	9.23015	NA	ILMN_2573020
D130083E16Rik	-1.74265	3.39873	-5.22544	0.000574672	0.0295201	0.0842771	NA	ILMN_1225211
D1Lub1	-1.55528	1.11263	-5.70334	0.000311295	0.0229728	0.695237	NA	ILMN_1228514
D230019K20Rik	1.82411	1.32707	4.58443	0.00137626	0.0444175	-0.791495	NA	ILMN_2587737
D230047F17Rik	1.91605	5.95025	6.09934	0.000191754	0.0184887	1.17485	NA	ILMN_1235953
D3Bwg0562e	-1.12448	8.55208	-5.67079	0.000324243	0.0232033	0.654754	229791	ILMN_2712316
D530007E13Rik	1.79676	5.8362	6.33327	0.000145409	0.016752	1.44714	NA	ILMN_2581681
D630037D12Rik	-2.62319	1.96943	-6.15344	0.000179759	0.0179491	1.23854	NA	ILMN_1220558
D830015G02Rik	3.76173	3.49397	5.88415	0.000248873	0.0206941	0.917171	NA	ILMN_1225981
D930002M03Rik	2.37713	6.56166	6.18373	0.0001734	0.0176489	1.27401	NA	ILMN_1220958
Dact1	-2.75745	1.55627	-7.67209	3.38e-05	0.00949084	2.85905	59036	ILMN_1230235
Dcakd	-1.03526	10.2941	-6.84243	8.15e-05	0.0130344	2.01261	68087	ILMN_2698843
Dclk3	1.66785	8.37452	5.4388	0.000435359	0.0261387	0.361451	245038	ILMN_1245352
Ddit3	1.08337	6.8511	5.80349	0.000274853	0.0215784	0.818785	13198	ILMN_2927373
Dgkh	-2.82143	3.55395	-4.65245	0.0012509	0.0422951	-0.695515	380921	ILMN_1221246
Disp1	1.40872	4.26181	4.70654	0.00115998	0.0406245	-0.619711	68897	ILMN_2772288
Dll1	-1.46668	3.5422	-5.86854	0.000253683	0.0208168	0.898213	13388	ILMN_2721188
Dmkn	2.58735	5.56784	6.85141	8.07e-05	0.0130344	2.02226	73712	ILMN_1229763
Dpt	1.54151	1.37471	5.29331	0.000525737	0.028447	0.173211	56429	ILMN_2606210
Drd1a	4.0949	7.33484	9.44197	6.46e-06	0.00506982	4.39493	13488	ILMN_2734062
Drd2	6.22191	4.37741	11.4973	1.27e-06	0.00196417	5.80911	13489	ILMN_2988228
Dusp3	1.27175	4.91452	4.97933	0.000797978	0.0342935	-0.244345	72349	ILMN_2637538
Dyrk3	-1.30732	7.13409	-4.63888	0.00127488	0.0427514	-0.714599	226419	ILMN_2699522
E330023A07Rik	1.35561	4.314	4.84008	0.000964575	0.0373413	-0.434503	NA	ILMN_1252615
E530017G24Rik	1.50655	5.89593	6.90033	7.65e-05	0.0130344	2.07463	NA	ILMN_1228450
Ecel1	2.34828	5.47109	8.37261	1.7e-05	0.00690114	3.50773	13599	ILMN_2756900
Ednrb	-2.81391	1.42287	-6.73861	9.15e-05	0.0137407	1.90026	13618	ILMN_2717765
Efcab1	-1.87862	4.00064	-4.77424	0.00105608	0.038904	-0.52547	66793	ILMN_2917280
EG244911	-2.0626	7.66037	-5.77316	0.000285373	0.0220674	0.781533	244911	ILMN_1235361
EG545758	3.53547	2.23318	5.58592	0.000360841	0.024686	0.548426	545758	ILMN_2896113
EG623230	1.03231	9.45061	4.49317	0.00156603	0.0469566	-0.921359	623230	ILMN_1245858
EG666941	-1.07928	4.92752	-7.13043	5.95e-05	0.0119284	2.3166	666941	ILMN_1242846
Ehbp1l1	1.45983	5.61687	9.84056	4.61e-06	0.00410796	4.69698	114601	ILMN_1227131
Entpd7	-2.37775	2.60417	-4.96117	0.000817825	0.0348044	-0.268971	NA	ILMN_1216068
Ephb2	-1.00915	6.17498	-6.47346	0.000123598	0.0155943	1.6065	NA	ILMN_2622255
Epor	1.0054	5.2678	4.59718	0.00135176	0.0441787	-0.773441	13857	ILMN_2749650
Fam13c	-1.08561	9.73967	-6.18135	0.000173892	0.0176489	1.27123	71721	ILMN_2591159
Fibcd1	-1.82187	9.639	-4.5811	0.00138272	0.0444865	-0.796204	98970	ILMN_1229726
Foxp1	1.60324	4.94481	5.09733	0.000681022	0.0316282	-0.0855881	NA	ILMN_2552236
Fst	-1.42857	4.98334	-4.44033	0.00168861	0.0489363	-0.997142	14313	ILMN_1228958
Fstl4	1.57419	7.61387	5.83106	0.000265655	0.021144	0.852525	320027	ILMN_2655058
Fus	-2.30128	2.00573	-5.81642	0.000270496	0.0212905	0.834625	NA	ILMN_2674979
G2an	2.01136	1.89736	4.83801	0.000967313	0.0373535	-0.437347	NA	ILMN_1231453
G430064M09Rik	1.81785	2.62839	5.18129	0.000609147	0.0303675	0.0260202	NA	ILMN_1230316
G630056H24Rik	2.20189	1.47317	5.25389	0.000553586	0.0292944	0.121641	NA	ILMN_1217836
Gabrd	1.93098	7.88177	5.72638	0.000302469	0.0228176	0.723795	14403	ILMN_2698299
Gbx2	2.00041	3.46784	6.73645	9.17e-05	0.0137407	1.89791	14472	ILMN_1249766
Gdi2	-1.43039	4.72723	-5.23842	0.000564943	0.0295201	0.101344	14569	ILMN_2650812
Gdnf	2.57305	3.88143	4.95461	0.000825121	0.0349222	-0.277874	14573	ILMN_2701617
Gla	2.14242	1.44199	5.32314	0.000505668	0.0276139	0.21208	11605	ILMN_2626086
Gloxd1	-3.50161	2.83129	-6.35696	0.000141446	0.0165938	1.47427	242642	ILMN_2819603
Gna14	-3.32653	3.6842	-4.94052	0.000841046	0.0350431	-0.297039	14675	ILMN_2597778
Gpc4	-2.80989	2.45165	-4.51648	0.00151503	0.0461906	-0.888071	NA	ILMN_1249702
Gpr133	1.93299	1.67016	4.69329	0.00118158	0.0411009	-0.638241	243277	ILMN_3123855
Gpr17	-1.25619	8.05303	-5.9915	0.000218354	0.0197449	1.04659	574402	ILMN_3160970
Gpr182	-2.17126	1.17862	-4.66512	0.00122894	0.0420379	-0.677722	11536	ILMN_2765378
Gpr22	-1.27182	8.50789	-6.6878	9.69e-05	0.0139637	1.84474	73010	ILMN_2658266
Gpr23	-2.03122	4.55497	-4.60985	0.00132789	0.0438189	-0.755535	NA	ILMN_1242617
Gpr6	5.27217	3.21594	8.16897	2.06e-05	0.00763886	3.32501	140741	ILMN_2592996
Gpr68	-1.32603	6.49327	-4.7911	0.00103179	0.0386673	-0.502112	238377	ILMN_2732996
Gpr88	6.53167	7.65226	14.7336	1.56e-07	0.00087491	7.4583	64378	ILMN_1215624
Gpx8	-1.64159	6.17529	-5.11467	0.000665463	0.0314429	-0.062453	69590	ILMN_2653166
Gsg1l	1.52084	3.95739	10.494	2.72e-06	0.00315305	5.1618	269994	ILMN_2625567
Gsn	-3.32663	2.30357	-6.49101	0.000121128	0.0155022	1.62626	NA	ILMN_2605645
Gucy1a3	1.50828	5.13349	5.3628	0.000480261	0.0269695	0.263539	NA	ILMN_1233537
H2afy2	-2.20852	1.12018	-5.30216	0.000519692	0.0282299	0.184762	404634	ILMN_1223837
Hapln2	1.29249	6.82776	6.62218	0.000104297	0.0144304	1.77249	73940	ILMN_2666080
Heca	-1.42451	4.47394	-6.49467	0.000120621	0.0155022	1.63036	380629	ILMN_3163486
Hectd2	-1.68902	6.32997	-4.46129	0.00163881	0.048202	-0.96704	226098	ILMN_2839877
Hhatl	1.1547	6.56266	4.91038	0.00087622	0.0357604	-0.338124	74770	ILMN_2707207
Hist1h4a	-1.04058	7.62981	-4.44182	0.00168502	0.0489083	-0.995	326619	ILMN_2759159
Hist1h4i	-1.55471	5.86466	-5.42837	0.000441245	0.0261387	0.348063	319158	ILMN_1232524
Hist2h2be	-1.24009	5.28815	-4.60679	0.00133362	0.043914	-0.759861	319190	ILMN_1231066
Hrh3	1.38937	7.22846	5.38251	0.000468157	0.0265037	0.289012	99296	ILMN_1256117
Hspa1b	-4.28967	2.16075	-21.917	5.07e-09	5.22e-05	9.62219	15511	ILMN_2530672
Htr1d	4.22116	3.75475	5.79732	0.000276958	0.0216485	0.81122	15552	ILMN_2752064
Htr5b	-2.60856	4.70698	-4.75529	0.00108411	0.0392136	-0.551777	15564	ILMN_2595319
Ids	-3.67225	2.7309	-4.84099	0.000963373	0.0373413	-0.433252	15931	ILMN_3114518
Igfbp3	-1.05781	5.63953	-4.83025	0.000977677	0.0375657	-0.448041	16009	ILMN_2727503
Igk-C	1.3855	3.06803	4.66092	0.00123617	0.042191	-0.683612	NA	ILMN_2684370
Il12a	1.54666	4.62853	5.76136	0.000289585	0.0222815	0.766997	16159	ILMN_2706462
Il7	2.2034	1.85221	5.20796	0.000588065	0.0298424	0.0612445	16196	ILMN_2630852
Indo	6.33178	5.3449	9.1206	8.55e-06	0.00556877	4.14048	15930	ILMN_1223600
Isl1	4.96929	4.55893	7.87205	2.76e-05	0.00870105	3.05009	16392	ILMN_2727472
Itga11	-1.94162	3.73073	-5.84647	0.00026066	0.0209744	0.871333	319480	ILMN_2603054
Itga5	2.40272	1.65756	4.78882	0.00103503	0.0386673	-0.505258	16402	ILMN_2670172
Itga9	1.91798	4.39626	4.83879	0.000966273	0.0373535	-0.436268	104099	ILMN_2749529
Itgae	-1.39462	2.92653	-5.87028	0.000253142	0.0208168	0.900327	16407	ILMN_2628899
Itm2a	-1.41443	7.40499	-6.67193	9.86e-05	0.014019	1.82731	16431	ILMN_2590211
Ivns1abp	1.01861	7.07199	5.74926	0.000293971	0.0223955	0.752081	117198	ILMN_1230799
Jph1	-2.54567	4.2149	-5.9786	0.000221797	0.0197449	1.03112	57339	ILMN_1217728
Jph4	-2.31884	2.62092	-6.91899	7.49e-05	0.0130344	2.09451	319984	ILMN_1244405
Kcnh3	1.59616	7.86681	4.49456	0.00156295	0.0469409	-0.91938	16512	ILMN_2726397
Kdelr2	-1.08126	6.24607	-5.57199	0.000367269	0.0247259	0.530856	66913	ILMN_2607926
Kit	-1.40546	4.64882	-4.42538	0.00172513	0.0496521	-1.01866	NA	ILMN_1250169
Kntc1	-1.87694	4.16989	-5.84577	0.000260884	0.0209744	0.870483	208628	ILMN_2648080
Krr1	-1.3289	5.02026	-6.34993	0.000142609	0.0166167	1.46623	52705	ILMN_1258846
Krt9	2.1512	5.05014	8.20064	2e-05	0.00753314	3.35373	107656	ILMN_2748165
Lag3	1.6984	4.59123	4.54574	0.00145352	0.0454474	-0.846398	16768	ILMN_2719811
Lamb3	1.95975	4.12355	5.33456	0.00049821	0.027528	0.226915	16780	ILMN_2605512
Larp4	-1.13212	3.82404	-5.13631	0.000646573	0.0310738	-0.0336319	207214	ILMN_1244828
Lefty1	-3.6913	5.46461	-6.63479	0.000102819	0.0143546	1.78642	13590	ILMN_1246073
Lgr6	-2.15796	2.332	-5.9821	0.000220856	0.0197449	1.03533	NA	ILMN_2675471
LOC100038908	1.57765	2.44521	5.55732	0.00037417	0.0247259	0.512331	100038908	ILMN_1218833
LOC100040839	1.08279	6.35775	4.9793	0.000798012	0.0342935	-0.244388	100040839	ILMN_2426898
LOC100041077	1.38564	0.715788	4.92078	0.000863903	0.0354453	-0.323927	100041077	ILMN_1220089
LOC100044702	1.69143	1.10864	4.47031	0.00161786	0.0478594	-0.954098	100044702	ILMN_1230278
LOC100045971	-1.15116	3.36851	-5.46687	0.000419947	0.0259955	0.397378	100045971	ILMN_2493791
LOC100046500	-1.5446	3.85794	-4.98208	0.000795016	0.0342935	-0.240617	100046500	ILMN_1248006
LOC100046817	-1.06631	6.4229	-4.48679	0.00158032	0.0470647	-0.930489	100046817	ILMN_1239398
LOC100047385	1.62235	10.3245	7.0179	6.72e-05	0.0127291	2.19914	100047385	ILMN_2595815
LOC100047788	1.92384	1.25946	4.95118	0.000828972	0.0349892	-0.282542	100047788	ILMN_2677207
LOC100048112	-1.9271	1.3267	-4.77635	0.001053	0.038904	-0.522544	100048112	ILMN_2547814
LOC100048622	-3.14101	1.58642	-8.04715	2.32e-05	0.00796875	3.21346	100048622	ILMN_2677056
LOC100048832	-3.79049	1.91116	-9.39299	6.74e-06	0.00506982	4.35679	100048832	ILMN_2631939
LOC218696	-2.59507	1.61327	-6.23126	0.000163915	0.0176489	1.32939	NA	ILMN_2527975
LOC231444	-1.02671	4.76421	-5.8702	0.000253167	0.0208168	0.90023	NA	ILMN_1212633
LOC240367	1.92568	0.97022	8.6794	1.27e-05	0.00635934	3.77438	NA	ILMN_1250545
LOC268934	2.50366	6.73028	9.2466	7.65e-06	0.00524677	4.24144	NA	ILMN_1252806
LOC269213	-2.01677	1.29574	-8.44706	1.58e-05	0.00667587	3.57337	NA	ILMN_1258685
LOC269899	-1.81479	1.49474	-4.59395	0.00135793	0.0441787	-0.778019	NA	ILMN_1237970
LOC270491	-1.52028	5.30815	-4.95264	0.000827326	0.0349675	-0.280549	NA	ILMN_2529432
LOC329575	-1.12708	6.38813	-6.31599	0.000148377	0.0168309	1.4273	329575	ILMN_3066673
LOC331528	-2.33944	2.39273	-4.76083	0.00107583	0.0391881	-0.544077	331528	ILMN_1223578
LOC333331	-1.42822	5.75851	-4.66511	0.00122895	0.0420379	-0.677732	333331	ILMN_1256019
LOC338535	-4.41828	2.9047	-9.94477	4.23e-06	0.00395386	4.77358	NA	ILMN_1251569
LOC380772	1.99807	1.26176	5.61256	0.000348892	0.0241744	0.581922	NA	ILMN_1224590
LOC381041	2.51398	1.26437	27.8468	6.26e-10	1.93e-05	10.5882	NA	ILMN_2529887
LOC381285	-2.95839	2.21118	-5.94099	0.000232174	0.0201989	0.985908	NA	ILMN_2526382
LOC381468	-3.08277	3.96819	-4.88611	0.00090569	0.0362911	-0.371304	NA	ILMN_2528805
LOC381716	1.50359	4.05112	4.56202	0.00142045	0.0450428	-0.823265	NA	ILMN_2538772
LOC381743	-2.91214	3.02459	-4.53039	0.00148544	0.0458317	-0.868236	NA	ILMN_2538990
LOC381981	-2.41148	1.62711	-5.53991	0.000382538	0.024848	0.490314	NA	ILMN_2540952
LOC382140	1.58859	0.801677	4.79175	0.00103086	0.0386673	-0.501203	NA	ILMN_1258409
LOC383077	1.09375	6.90954	9.76097	4.93e-06	0.00410796	4.63782	NA	ILMN_2536687
LOC383503	1.58769	0.948976	7.10524	6.12e-05	0.0119456	2.29046	NA	ILMN_1216237
LOC383558	1.51144	2.80265	5.4139	0.000449552	0.0262199	0.329463	NA	ILMN_1224849
LOC383833	-2.6657	1.68211	-7.42367	4.37e-05	0.0105355	2.6149	NA	ILMN_1214072
LOC384190	-2.35829	1.51578	-6.18176	0.000173807	0.0176489	1.2717	NA	ILMN_2537434
LOC384382	-2.49358	2.97684	-5.67251	0.000323547	0.0232033	0.65689	NA	ILMN_1255679
LOC384518	2.20539	1.29535	4.82489	0.000984898	0.0377023	-0.455427	NA	ILMN_1240189
LOC385108	2.27918	1.34508	4.81361	0.00100028	0.0381493	-0.470985	NA	ILMN_1234786
LOC385632	-3.10246	3.21141	-4.60575	0.00133557	0.0439315	-0.761333	NA	ILMN_2537734
LOC385923	1.10371	4.54126	4.63169	0.0012878	0.0429897	-0.724732	NA	ILMN_1230140
LOC386146	1.87534	1.66058	4.44303	0.0016821	0.0489083	-0.99326	NA	ILMN_1242871
LOC386385	2.349	1.39358	5.66907	0.000324944	0.0232033	0.65261	NA	ILMN_1256276
LOC546090	-3.13642	2.51789	-5.01188	0.00076369	0.0335702	-0.200332	546090	ILMN_1236599
LOC546475	2.04592	1.45177	4.51421	0.00151993	0.0462051	-0.891316	546475	ILMN_1227172
LOC630284	-1.91696	0.974397	-13.6243	3.05e-07	0.00117538	6.95816	630284	ILMN_2469804
LOC633661	2.57356	2.28971	4.7112	0.00115248	0.0405458	-0.613194	633661	ILMN_2539530
LOC667395	2.80061	1.59764	4.76256	0.00107325	0.0391881	-0.541668	667395	ILMN_1236359
LOC669660	-4.0593	3.21139	-5.83033	0.000265893	0.021144	0.851639	669660	ILMN_2771219
Lpcat4	1.35623	6.71199	5.11927	0.000661398	0.0313468	-0.0563203	99010	ILMN_2756891
Lrrn1	-1.01302	8.90004	-4.52099	0.00150537	0.0460215	-0.881637	16979	ILMN_2759736
Mcat	-1.30632	4.7156	-5.08185	0.000695253	0.0317069	-0.106293	223722	ILMN_2927635
Med23	-1.29349	7.25046	-5.68706	0.000317699	0.0232033	0.67501	70208	ILMN_2654068
Meg3	-1.00993	6.64711	-5.33935	0.000495111	0.027528	0.233144	17263	ILMN_2500067
Megf11	-1.15488	5.47418	-7.36953	4.62e-05	0.0105414	2.56066	214058	ILMN_2618651
Meis1	3.64062	2.72399	5.70251	0.00031162	0.0229728	0.694202	17268	ILMN_1218266
Meis2	2.01974	9.6009	7.79521	2.98e-05	0.00902802	2.97725	17536	ILMN_2850391
mKIAA1065	-2.13622	1.22237	-5.26248	0.000547381	0.0291276	0.132905	NA	ILMN_2482937
Mlp	-4.16461	2.93267	-7.95603	2.54e-05	0.00862076	3.12889	NA	ILMN_2617162
Mobkl3	-1.50209	5.95777	-5.33099	0.000500525	0.027528	0.222287	19070	ILMN_2595686
Mogat2	2.63364	1.99886	5.11202	0.00066782	0.0314579	-0.0659919	233549	ILMN_2854920
Mrpl3	-1.24706	6.56531	-6.21033	0.000168021	0.0176489	1.30504	94062	ILMN_1231390
Mst1r	-2.1601	1.68908	-4.98081	0.000796386	0.0342935	-0.242344	NA	ILMN_2773374
Mtfmt	-1.71386	3.25089	-7.7103	3.25e-05	0.00930589	2.89593	69606	ILMN_2715153
Myh8	-1.27954	5.33582	-4.64602	0.00126221	0.0424543	-0.704563	17885	ILMN_1223735
Myo5a	1.13612	7.41342	7.62515	3.55e-05	0.00953522	2.81351	17918	ILMN_1250286
N28178	1.23155	7.76124	4.50609	0.00153755	0.0465094	-0.902905	230085	ILMN_1251756
Ndufb2	1.85983	1.28515	5.03451	0.000740798	0.0330168	-0.169841	NA	ILMN_1243847
Nek10	-2.44306	1.23745	-5.22499	0.000575017	0.0295201	0.0836777	238944	ILMN_3011093
Neu2	2.36292	6.99314	5.39661	0.000459697	0.0263156	0.307203	23956	ILMN_2662728
Ngef	2.42522	9.145	7.88579	2.73e-05	0.00870105	3.06304	53972	ILMN_2822905
Notch3	1.12901	5.17423	8.83897	1.1e-05	0.00612071	3.90909	18131	ILMN_2697380
Nrl	-2.20384	4.43823	-5.57055	0.000367936	0.0247259	0.52905	18185	ILMN_2754407
Nsdhl	-1.45846	5.61022	-4.58968	0.00136612	0.0441826	-0.78406	18194	ILMN_2594525
Ntf3	-2.94297	2.51719	-4.46431	0.00163175	0.0480898	-0.962697	NA	ILMN_2760161
Olfr1247	2.10378	1.27837	4.98193	0.000795176	0.0342935	-0.240819	NA	ILMN_2772592
Olfr1434	2.89635	1.53421	7.62561	3.54e-05	0.00953522	2.81395	404338	ILMN_2944076
Olfr1497	-2.45131	1.24157	-8.8643	1.08e-05	0.00612071	3.93024	258736	ILMN_2740038
Olfr661	-2.48564	1.86921	-5.46234	0.000422391	0.0259955	0.391595	258743	ILMN_2688387
Olfr677	-2.01621	1.79695	-5.28824	0.000529231	0.0284972	0.166595	258355	ILMN_1251653
Omp	1.51225	4.33032	5.26943	0.000542422	0.0290554	0.141998	18378	ILMN_2760399
Onecut2	1.0077	7.51795	8.08835	2.23e-05	0.00782799	3.25137	225631	ILMN_2503156
Parp4	1.08992	4.48145	5.22263	0.000576803	0.0295374	0.0805767	328417	ILMN_2758215
Pbk	-2.95508	2.27776	-5.39245	0.000462178	0.0263244	0.301835	52033	ILMN_2929896
Pcdha10	-3.2344	2.21247	-7.6144	3.58e-05	0.00953522	2.80304	12943	ILMN_2886128
Pcnp	-1.1684	6.67491	-4.76891	0.00106388	0.039031	-0.532865	NA	ILMN_1260502
Pcp4l1	2.33393	6.23835	5.93746	0.000233174	0.0201989	0.981658	66425	ILMN_1218127
Pcsk9	3.10609	3.20816	5.13689	0.000646079	0.0310738	-0.0328681	100102	ILMN_2756023
Pde1b	2.07142	11.0916	9.42152	6.57e-06	0.00506982	4.37903	18574	ILMN_1224034
Peli3	1.60782	3.21145	4.64781	0.00125904	0.0424088	-0.702034	240518	ILMN_2619678
Penk1	3.16623	6.19787	8.61793	1.35e-05	0.00660553	3.72176	18619	ILMN_2719921
Pip5kl1	1.15676	4.64339	5.17273	0.000616083	0.0304138	0.014696	227733	ILMN_1223829
Pisd	-2.73492	2.43746	-5.01177	0.0007638	0.0335702	-0.200477	320951	ILMN_2718356
Plcxd1	1.73348	4.31001	8.91031	1.03e-05	0.00612071	3.96847	403178	ILMN_1218945
Pld5	1.34308	4.38225	8.32473	1.78e-05	0.00712151	3.46519	319455	ILMN_1213763
Ppapdc1a	-1.59884	4.15933	-6.29651	0.000151801	0.0169887	1.40489	381925	ILMN_2778722
Ppp1cb	-1.27844	7.27037	-5.22935	0.000571722	0.0295201	0.0894218	19046	ILMN_2724066
Ppp1r12b	-2.69746	2.05903	-5.22714	0.000573388	0.0295201	0.0865129	329251	ILMN_1251203
Ppp1r1b	4.02516	2.44637	6.07618	0.000197154	0.0186595	1.14745	19049	ILMN_2954824
Prdm1	-2.42158	1.68056	-5.01495	0.000760539	0.0335702	-0.19619	12142	ILMN_2744650
Prkch	1.56004	4.45812	6.91222	7.55e-05	0.0130344	2.0873	NA	ILMN_1216897
Prmt5	-1.81913	4.8767	-5.41176	0.000450794	0.0262199	0.326712	27374	ILMN_2720634
Prss18	3.37802	4.05862	4.83336	0.000973502	0.0374987	-0.443747	NA	ILMN_2775176
Psen1	-2.68679	2.58081	-4.49562	0.0015606	0.0469409	-0.917863	NA	ILMN_2687249
Psmd5	-1.36011	5.20562	-5.52251	0.00039111	0.0251402	0.468248	66998	ILMN_2765213
Ptprv	6.46918	4.04249	10.2493	3.3e-06	0.00339501	4.99201	13924	ILMN_2625197
Pum2	-1.06122	6.45134	-7.08557	6.25e-05	0.0120491	2.26999	80913	ILMN_1228635
Pygo1	-1.32704	6.13495	-4.50873	0.0015318	0.0464718	-0.899135	NA	ILMN_2678967
Rab1b	-1.1588	7.10786	-4.58982	0.00136585	0.0441826	-0.783862	76308	ILMN_2887208
Ramp2	-1.06232	8.91121	-8.86871	1.07e-05	0.00612071	3.93391	54409	ILMN_2661422
Rarb	2.30415	5.53903	8.20948	1.99e-05	0.00753314	3.36173	218772	ILMN_1246864
Rasgef1c	2.51955	6.28994	5.14638	0.000637989	0.0308535	-0.0202584	74563	ILMN_1231901
Raver2	-2.24083	4.22942	-4.4338	0.00170445	0.0492408	-1.00653	242570	ILMN_3009400
Rb1	-1.06122	8.04847	-9.80534	4.75e-06	0.00410796	4.67087	19645	ILMN_2861644
Rbms1	1.28404	6.98703	5.09749	0.000680882	0.0316282	-0.0853815	NA	ILMN_2457905
Rgs4	1.698	11.0382	4.63997	0.00127295	0.0427374	-0.713076	19736	ILMN_1244081
Rgs9	4.29652	9.62954	13.1834	4.03e-07	0.00124578	6.74192	NA	ILMN_1216553
Rhox10	2.2849	1.52546	5.67602	0.000322124	0.0232033	0.661271	434769	ILMN_3162042
Rims2	1.02581	8.56003	6.26338	0.000157825	0.0173661	1.36663	116838	ILMN_2740869
Rnasen	1.32479	7.82182	8.82906	1.11e-05	0.00612071	3.90081	14000	ILMN_3066222
Robo1	-1.04505	7.93386	-4.42707	0.00172096	0.0495783	-1.01623	19876	ILMN_1244484
Rspo2	-1.45226	3.76475	-4.45325	0.00165771	0.0485352	-0.978568	239405	ILMN_2910230
Rsrc2	-1.22589	4.18881	-4.52596	0.0014948	0.0459753	-0.874553	208606	ILMN_2456241
Rxrg	3.44386	5.81679	8.14912	2.1e-05	0.00763886	3.30695	20183	ILMN_1232561
S100b	1.32132	4.77568	6.32388	0.000147012	0.0168309	1.43637	20203	ILMN_2634742
Samd14	-1.06452	8.91377	-5.97762	0.000222061	0.0197449	1.02995	217125	ILMN_1235581
Sc4mol	-2.61305	8.03852	-9.95632	4.19e-06	0.00395386	4.78201	66234	ILMN_2823778
scl0001379.1_70	1.11324	7.09322	5.91948	0.000238345	0.020353	0.959953	NA	ILMN_2428113
scl0001419.1_32	-1.88789	5.791	-5.60953	0.000350229	0.0241744	0.578119	NA	ILMN_2473294
scl000179.1_19	-1.03757	4.54897	-4.8627	0.000935142	0.0368731	-0.403407	NA	ILMN_2430502
scl0002177.1_17	-3.02501	2.33495	-4.89325	0.000896916	0.0360331	-0.361539	NA	ILMN_1242963
scl0002368.1_75	-3.29002	2.94024	-4.55967	0.00142518	0.0451309	-0.826606	NA	ILMN_2550423
scl0004010.1_24	-1.83395	6.88436	-4.65663	0.00124361	0.0422529	-0.689645	NA	ILMN_2520149
scl00093.1_86	-2.82268	2.23693	-4.94051	0.000841049	0.0350431	-0.297043	NA	ILMN_2449867
Scn4b	4.16993	9.02204	9.76772	4.9e-06	0.00410796	4.64287	399548	ILMN_2813547
Scotin	-1.35887	5.00419	-5.43085	0.000439837	0.0261387	0.35125	66940	ILMN_2651076
Scube3	1.49554	5.21688	7.00404	6.83e-05	0.0127291	2.18456	268935	ILMN_2780286
Sec22a	-1.37352	4.83562	-4.78491	0.00104063	0.0386673	-0.510677	317717	ILMN_1253671
Sec23ip	-3.8259	2.12072	-12.4173	6.68e-07	0.00158462	6.34012	207352	ILMN_2755804
Sec61a2	-1.83741	5.73349	-6.88082	7.81e-05	0.0130344	2.05378	57743	ILMN_2655668
Serpina10	2.58855	1.53076	6.15628	0.000179152	0.0179491	1.24187	217847	ILMN_1259215
Serpina3g	-4.19748	2.58098	-9.52829	6e-06	0.00486961	4.46159	20715	ILMN_2725927
Serpina3h	-1.51903	6.27039	-5.71419	0.000307106	0.0229728	0.708692	546546	ILMN_2889832
Sh3rf2	5.38268	3.05251	11.2901	1.48e-06	0.00217702	5.68159	269016	ILMN_2942551
Shoc2	-1.21497	3.37181	-5.98844	0.000219166	0.0197449	1.04292	56392	ILMN_2631446
Slc10a4	2.44425	4.43093	5.70497	0.000310659	0.0229728	0.697267	231290	ILMN_1251845
Slc27a3	-1.65083	5.82915	-5.87166	0.000252713	0.0208168	0.902008	NA	ILMN_2747857
Slc35a1	-1.42867	4.46661	-5.57239	0.000367082	0.0247259	0.531364	24060	ILMN_2702767
Slc35d3	3.85233	3.39124	5.61677	0.000347044	0.0241709	0.587202	76157	ILMN_1216110
Slc38a5	-1.35177	6.59319	-6.09055	0.000193785	0.0186107	1.16446	209837	ILMN_2649773
Slc9a2	-1.4514	6.52401	-5.61778	0.000346601	0.0241709	0.588474	NA	ILMN_1220166
Slco2a1	-2.43277	1.67166	-6.28005	0.000154761	0.0171147	1.3859	24059	ILMN_1246309
Slit1	-3.57068	2.28208	-7.6162	3.58e-05	0.00953522	2.80479	20562	ILMN_1232213
Smarcd3	1.04294	8.39582	11.7704	1.05e-06	0.00185791	5.97263	66993	ILMN_1248397
Smtnl1	-2.48093	1.33491	-7.19471	5.56e-05	0.0117075	2.38295	68678	ILMN_2774281
Snai3	2.41269	5.51035	6.63587	0.000102694	0.0143546	1.78761	30927	ILMN_1239726
Snx14	-1.93903	4.67323	-6.25162	0.000160025	0.0175085	1.35302	244962	ILMN_2619249
Snx17	-1.70735	5.03161	-6.69467	9.61e-05	0.0139637	1.85226	266781	ILMN_2694926
Srp54	-2.25435	5.43839	-6.85994	7.99e-05	0.0130344	2.03141	NA	ILMN_2473183
St18	-1.90001	4.70405	-4.67982	0.00120397	0.0415904	-0.657097	240690	ILMN_2606404
St8sia3	1.68419	6.36319	8.47986	1.53e-05	0.00667587	3.60211	20451	ILMN_2740115
Stab1	-1.4274	7.36158	-5.43264	0.000438823	0.0261387	0.353549	192187	ILMN_2544343
Stam	-3.1281	2.5763	-5.41727	0.000447602	0.0261559	0.333799	20844	ILMN_2668808
Stap1	1.37565	2.52656	4.78511	0.00104034	0.0386673	-0.5104	56792	ILMN_2719803
Stard10	1.76198	5.83835	7.70851	3.26e-05	0.00930589	2.89421	56018	ILMN_2759762
Stau2	-1.11089	4.97901	-5.0914	0.000686438	0.0316765	-0.0935181	29819	ILMN_1217723
Stk32b	-3.17336	3.67958	-4.7712	0.00106052	0.0389538	-0.529683	64293	ILMN_2948212
Strn	1.06093	5.66562	5.0365	0.000738818	0.0329891	-0.167161	268980	ILMN_1233677
Susd2	2.00096	4.14633	5.42167	0.000445067	0.0261387	0.339462	71733	ILMN_2709166
Tas2r135	-1.89204	1.77048	-4.7771	0.00105191	0.038904	-0.521502	387512	ILMN_2598457
Tatdn2	1.09857	5.51504	6.00482	0.00021486	0.0195763	1.06253	381801	ILMN_2907499
Tbc1d12	-2.19513	2.03313	-5.39533	0.000460461	0.0263156	0.305548	209478	ILMN_2661116
Tbc1d14	-3.66743	1.84963	-23.8961	2.39e-09	3.68e-05	10.0009	100855	ILMN_2654197
Thsd2	-1.10575	5.87784	-6.8639	7.96e-05	0.0130344	2.03566	NA	ILMN_2736451
Thsd7b	-1.33407	6.38019	-4.9443	0.000836735	0.0350431	-0.291888	210417	ILMN_2709428
Tm7sf3	-1.04552	6.49495	-5.47208	0.00041715	0.0259491	0.404039	NA	ILMN_2521376
Tm7sf4	2.40725	1.67461	5.42346	0.000444043	0.0261387	0.341758	75766	ILMN_1231166
Tmem108	-1.41701	7.2979	-4.90168	0.000886661	0.0359488	-0.350005	81907	ILMN_2804559
Tmem158	1.56427	6.40638	14.59	1.7e-07	0.00087491	7.39687	72309	ILMN_3160486
Tmem166	-1.52944	4.64486	-5.61027	0.000349903	0.0241744	0.579043	232146	ILMN_2813577
Tmem47	-1.24516	6.14591	-4.56519	0.0014141	0.0449473	-0.818762	192216	ILMN_3124787
Tmem63a	1.27599	6.97526	5.6364	0.000338565	0.0236872	0.611798	208795	ILMN_2798340
Tmem90a	4.60238	6.46892	11.6453	1.14e-06	0.00185791	5.89838	627191	ILMN_1250759
Tmod1	1.3751	7.5402	10.3328	3.09e-06	0.00339501	5.05049	21916	ILMN_2977404
Tnfrsf17	-1.53905	0.785444	-4.72024	0.0011381	0.0402337	-0.60058	21935	ILMN_2854497
Tnnt1	1.47046	6.11234	5.33303	0.000499197	0.027528	0.224939	21955	ILMN_2460136
Tro	-2.72113	2.23923	-4.78385	0.00104215	0.0386673	-0.512141	56191	ILMN_3129213
Tubb2a	-1.32431	4.21399	-5.20148	0.00059311	0.0299506	0.0527023	22151	ILMN_2485044
Tubb2b	-3.25164	5.17456	-5.07386	0.000702722	0.03185	-0.116993	73710	ILMN_2825574
Unc84b	1.33589	8.59349	5.6823	0.000319599	0.0232033	0.669087	223697	ILMN_3004864
Uncx	2.18501	1.40975	5.67791	0.00032136	0.0232033	0.663628	22255	ILMN_1233941
Wdr5b	-2.62852	2.20023	-4.94546	0.000835426	0.0350431	-0.290318	69544	ILMN_2425488
Wisp1	1.82396	3.98478	5.42279	0.000444425	0.0261387	0.340901	22402	ILMN_2492264
Xkr4	-1.34449	2.23589	-6.55463	0.000112621	0.0151079	1.69749	497097	ILMN_2535238
Xkrx	1.06251	3.64941	4.52524	0.00149634	0.0459753	-0.875585	331524	ILMN_3161225
Ythdf2	-1.41461	3.99695	-5.21361	0.000583701	0.0297678	0.0686922	213541	ILMN_2868374
Ywhah	-3.2713	2.65832	-4.48754	0.00157862	0.0470647	-0.929413	22629	ILMN_1253578
Zcchc5	-2.97146	2.9995	-4.59257	0.00136056	0.0441826	-0.779963	213436	ILMN_2441346
Zfa	2.71408	1.84916	6.18543	0.000173052	0.0176489	1.27599	22639	ILMN_1219120
Zfp189	-1.35089	3.73417	-7.36398	4.65e-05	0.0105414	2.55507	230162	ILMN_2479585
Zfp383	-1.70677	1.37766	-4.67571	0.00121089	0.041651	-0.662859	73729	ILMN_1213651
Zfp608	-1.13951	8.09026	-4.99213	0.000784299	0.034179	-0.227015	269023	ILMN_1243263
Zfp706	-2.96962	2.52003	-4.49159	0.00156957	0.0470171	-0.92363	68036	ILMN_1243014
Znfx1	1.01812	8.01708	7.89348	2.71e-05	0.00870105	3.07028	98999	ILMN_2607648
Znrf2	-1.08297	6.57694	-7.42247	4.37e-05	0.0105355	2.6137	387524	ILMN_1236892
Zrsr2	2.79931	2.22604	4.46426	0.00163188	0.0480898	-0.962776	22184	ILMN_1258196
