# Supplementary material for: Intrauterine hyperglycemia impairs memory across two generations
Source: Transl Psychiatry. 2021 Aug 20;11:434. doi: 10.1038/s41398-021-01565-7 (PMC8379206; doi:10.1038/s41398-021-01565-7)
Supplement: Supplementary file 5 — Table S3 [file 41398_2021_1565_MOESM5_ESM.xlsx]

## Sheet: Table S3
Table S3 GSEA-based enrichment analysis of gene sets of F1-GDM
ID	Description	setSize	enrichmentScore	NES	pvalue	p.adjust	qvalues	rank	leading_edge	core_enrichment
mmu04975	Fat digestion and absorption	37	0.549917	1.76159	0.00197628	0.451053	0.428362	1370	tags=24%, list=8%, signal=22%	233549/12491/237636/26565/69060/237625/18946/20778/11806
mmu05322	Systemic lupus erythematosus	103	-0.42735	-1.63556	0.0040568	0.451053	0.428362	3421	tags=38%, list=20%, signal=31%	319183/67332/319192/319169/21939/319155/319157/319165/319152/15078/15001/319162/15077/319172/319180/319182/319184/319187/15978/12524/319149/12487/319151/319159/319189/326619/78303/319167/13035/319190/100041230/12268/319181/319158/14811/360198/404634/260423
mmu00591	Linoleic acid metabolism	45	0.488369	1.62175	0.00596422	0.451053	0.428362	1123	tags=20%, list=7%, signal=19%	13095/18783/26565/337924/226105/237625/78390/100066/230459
mmu04972	Pancreatic secretion	93	0.392384	1.47255	0.00814664	0.451053	0.428362	2342	tags=26%, list=14%, signal=22%	381290/26565/69060/237625/73626/56373/18795/232680/11941/18946/54403/109905/16440/18796/18798/12349/22072/436522/11722/233979/11513/16438/12873/12638
mmu00592	alpha-Linolenic acid metabolism	25	0.561504	1.65501	0.00819672	0.451053	0.428362	3877	tags=40%, list=23%, signal=31%	18783/26565/237625/78390/11430/113868/235674/211429/26970/225845
mmu05150	Staphylococcus aureus infection	82	0.423237	1.56294	0.00988142	0.451053	0.428362	4829	tags=43%, list=28%, signal=31%	107656/14290/14289/14129/268482/16667/12267/12630/13214/16663/14293/14294/15000/12260/16664/16675/14291/12263/14999/14130/15002/406221/99571/12273/14969/16671/16409/16670/15894/12262/237934/16666/211924/16673/12796
mmu05030	Cocaine addiction	46	0.466428	1.54914	0.00996016	0.451053	0.428362	602	tags=11%, list=4%, signal=11%	13489/19739/19049/21823/170483
mmu05012	Parkinson disease	114	0.378159	1.47158	0.0135135	0.472253	0.448496	1085	tags=9%, list=6%, signal=8%	13489/11540/21823/68198/12869/227197/12862/84682/66945/14680
mmu04360	Axon guidance	171	-0.341979	-1.40523	0.0164948	0.472253	0.448496	1997	tags=22%, list=12%, signal=19%	18750/20360/13636/18803/22067/73181/26413/224105/13839/237860/20354/70584/192198/13837/18019/18176/13844/18186/19876/117606/319757/22068/13840/22418/13639/19878/14360/13841/20564/235611/20359/13638/80883/12934/12767/20562
mmu04071	Sphingolipid signaling pathway	106	-0.367701	-1.41204	0.0205761	0.472253	0.448496	3636	tags=30%, list=21%, signal=24%	81535/26931/29857/619326/14126/18762/20597/16644/74442/14673/170758/21937/59032/14677/18750/22030/26413/18127/18176/20773/385643/14389/20598/14127/18201/19878/14360/11539/71978/14682/11886
mmu05320	Autoimmune thyroid disease	65	0.408585	1.4564	0.0220441	0.472253	0.448496	2271	tags=26%, list=13%, signal=23%	14964/110557/15972/14963/14991/15019/22018/12640/15042/15040/15967/15970/18646/15000/12519/15962/15013
mmu05416	Viral myocarditis	73	0.399021	1.44785	0.0259481	0.472253	0.448496	2271	tags=21%, list=13%, signal=18%	14964/11461/110557/14963/14991/15019/15042/15040/17888/12370/13052/18646/15000/12519/15013
mmu04080	Neuroactive ligand-receptor interaction	326	0.291365	1.27309	0.0264228	0.472253	0.448496	2106	tags=20%, list=12%, signal=18%	13489/15552/11998/11540/268934/14290/12672/18429/14403/21336/280287/494546/14289/14427/12426/14608/14599/19109/170732/11440/243764/99296/16336/170483/22044/73626/14652/93742/215855/12267/54140/15551/14601/13616/13491/18610/387285/18441/230777/215854/20607/14816/14063/14407/11549/16847/12640/108043/11441/109648/19220/15565/231602/14600/226278/14293/22072/14294/110902/58861/436522/57249/18439/18438…
mmu05330	Allograft rejection	51	0.428038	1.45184	0.0271845	0.472253	0.448496	2271	tags=24%, list=13%, signal=20%	14964/110557/16159/14963/14991/15019/15042/15040/18646/15000/12519/15013
mmu04810	Regulation of actin cytoskeleton	196	-0.320013	-1.3421	0.0281125	0.472253	0.448496	2786	tags=24%, list=16%, signal=20%	83767/14673/12671/14179/14184/170758/11867/16410/330662/14175/107589/16408/20259/14701/14180/382562/26413/224105/18643/237860/14172/70584/53978/18176/385643/18719/232807/12928/14178/19684/12061/19047/19046/19878/544963/16407/67771/12669/213788/66922/319480/14182/14165/329251/12767/227753
mmu05205	Proteoglycans in cancer	192	-0.317626	-1.32907	0.0282828	0.472253	0.448496	2804	tags=21%, list=16%, signal=18%	17390/17395/16002/12389/14733/22421/16410/12843/14370/18750/16000/74055/18803/26413/69253/22412/18176/232807/11735/14102/319757/12512/72508/19684/19047/22418/19046/19878/14368/12842/12390/13043/13179/13039/66922/14182/17022/21808/329251/22160
mmu00590	Arachidonic acid metabolism	80	0.380953	1.40708	0.0291262	0.472253	0.448496	1123	tags=15%, list=7%, signal=14%	13119/13095/19224/72054/18783/26565/226105/237625/13088/78390/100066/230459
mmu00010	Glycolysis / Gluconeogenesis	57	-0.407701	-1.43853	0.0299401	0.472253	0.448496	3261	tags=26%, list=19%, signal=21%	12183/60525/11671/103988/14377/235339/18641/14447/68263/11522/18534/212032/621603/18655
mmu05332	Graft-versus-host disease	53	0.415953	1.41583	0.0313112	0.472253	0.448496	2291	tags=26%, list=13%, signal=23%	14964/110557/14963/14991/16627/15019/15042/15040/18646/15000/12519/16634/15013/16640
mmu04725	Cholinergic synapse	109	0.345728	1.33976	0.0344168	0.472253	0.448496	2274	tags=25%, list=13%, signal=22%	12647/63993/20508/12672/16520/14707/104709/11440/243764/12043/18795/14696/12292/12288/14699/12286/16440/11441/16536/18796/18798/14681/11513/14281/14697/16438/11652
mmu04640	Hematopoietic cell lineage	85	0.367049	1.35533	0.0383838	0.472253	0.448496	2558	tags=24%, list=15%, signal=20%	12504/16402/17380/16196/12491/109700/12482/14129/16178/17311/14256/21673/16177/13857/12489/12502/15000/14724/12500/12526
mmu05323	Rheumatoid arthritis	80	-0.357428	-1.30857	0.0410678	0.472253	0.448496	3007	tags=29%, list=18%, signal=24%	20304/15001/16193/24099/11972/21687/16408/16176/16156/15978/242341/20296/16994/12524/12487/16175/16476/12477/13039/14825/21808/16173
mmu00534	Glycosaminoglycan biosynthesis - heparan sulfate / heparin	23	0.524331	1.51281	0.0425963	0.472253	0.448496	4496	tags=52%, list=26%, signal=39%	195646/15531/54710/15478/233781/50786/83398/54616/14042/217119/93683/56219
mmu00531	Glycosaminoglycan degradation	20	-0.546448	-1.49313	0.042885	0.472253	0.448496	2207	tags=25%, list=13%, signal=22%	11881/27419/50917/15931
mmu04512	ECM-receptor interaction	81	0.369537	1.36315	0.0435644	0.472253	0.448496	2508	tags=27%, list=15%, signal=23%	16402/12491/16780/104099/21828/109700/12824/12834/12829/12833/16782/75209/21826/64051/13406/12839/16420/81877/14724/20750/192897/14268
mmu04145	Phagosome	155	0.317529	1.28546	0.0449438	0.472253	0.448496	2293	tags=19%, list=13%, signal=16%	16402/14964/11461/110557/12491/17969/21828/21898/12330/216238/14963/14129/14991/15019/20778/13040/20288/280408/21826/15042/15040/110350/53857/22147/56644/15000/17970/15013/170786
mmu04630	JAK-STAT signaling pathway	152	0.31955	1.29245	0.0449438	0.472253	0.448496	2460	tags=20%, list=14%, signal=17%	12575/16196/12700/14599/16159/19109/16453/16880/15972/12043/12914/15976/13857/237310/12983/16847/16154/53603/14600/15967/15970/12702/237313/329244/15962/11652/12803/16878/20851/387510
mmu03440	Homologous recombination	32	0.470942	1.47359	0.0453608	0.472253	0.448496	5066	tags=56%, list=30%, signal=40%	12144/20184/21976/19891/74335/21975/225182/237911/12190/71711/210766/12189/67967/233826/12021/235559/18972/18971
mmu04742	Taste transduction	81	0.364923	1.34613	0.0455446	0.472253	0.448496	1688	tags=20%, list=10%, signal=18%	15552/268934/18575/18574/353165/277899/15551/12288/387511/18441/12286/16440/14816/231602/110326/20276
mmu04974	Protein digestion and absorption	82	0.360828	1.33247	0.0474308	0.472253	0.448496	2196	tags=26%, list=13%, signal=22%	17380/71355/30962/12824/12834/73626/56373/373864/232680/12829/12822/12833/12831/50934/70008/12839/22072/12832/436522/110893/12873
mmu04723	Retrograde endocannabinoid signaling	131	0.325072	1.2888	0.0491493	0.472253	0.448496	3075	tags=24%, list=18%, signal=20%	14403/68198/14707/227197/18795/14696/12292/12288/14699/12286/16440/14816/14407/22348/16521/18796/18798/14681/57249/11513/14697/67264/16438/19094/14706/14408/216643/26415/16439/18751/66218/64337
GO:0031343	positive regulation of cell killing	81	0.463839	1.71526	0.00184502	0.292844	0.281445	2355	tags=27%, list=14%, signal=23%	14964/19369/110557/16768/16159/14963/56792/14991/30925/15019/20963/14063/77777/15042/15040/19264/18646/56644/18439/15013/12010/20851
GO:0014075	response to amine	17	0.689374	1.8174	0.00187266	0.292844	0.281445	1086	tags=35%, list=6%, signal=33%	13489/19049/11540/18574/14680/13491
GO:0010224	response to UV-B	15	0.754768	1.92432	0.00189394	0.292844	0.281445	695	tags=33%, list=4%, signal=32%	12575/17380/319955/16159/12043
GO:0030277	maintenance of gastrointestinal epithelium	15	0.743444	1.89545	0.00189394	0.292844	0.281445	2268	tags=53%, list=14%, signal=46%	21785/19662/21898/17063/81897/21786/17831/16171
GO:0043501	skeletal muscle adaptation	21	0.614675	1.69662	0.00189394	0.292844	0.281445	3332	tags=38%, list=20%, signal=31%	76469/21955/12292/11835/21924/57080/11474/21676
GO:0060134	prepulse inhibition	15	0.81312	2.07309	0.00189394	0.292844	0.281445	122	tags=20%, list=1%, signal=20%	13489/11540/19211
GO:0006691	leukotriene metabolic process	22	0.623214	1.73101	0.00189753	0.292844	0.281445	840	tags=23%, list=5%, signal=22%	17969/72054/18783/21898/20963
GO:0050432	catecholamine secretion	66	0.462379	1.62823	0.0019084	0.292844	0.281445	1961	tags=30%, list=12%, signal=27%	13489/11540/18429/27220/18546/19224/12495/11440/20618/99296/171180/15551/18441/11441/15565/16500/54524/55925/319508/16490
GO:0002486	antigen processing and presentation of endogenous peptide antigen via MHC class I via ER pathway, TAP-independent	26	0.671182	1.9502	0.00191571	0.292844	0.281445	2223	tags=31%, list=13%, signal=27%	14964/110557/14963/14991/15019/15042/15040/15013
GO:0060044	negative regulation of cardiac muscle cell proliferation	18	0.71704	1.91128	0.00191571	0.292844	0.281445	2157	tags=50%, list=13%, signal=44%	17268/19211/19662/21388/21813/11789/13052/16526/19094
GO:0002428	antigen processing and presentation of peptide antigen via MHC class Ib	28	0.660658	1.96071	0.00191939	0.292844	0.281445	2267	tags=32%, list=14%, signal=28%	14964/110557/14963/14991/15019/15042/15040/15013/12010
GO:0001516	prostaglandin biosynthetic process	27	0.652688	1.92125	0.00192308	0.292844	0.281445	834	tags=22%, list=5%, signal=21%	11998/19224/18783/26565/237625/54140
GO:0001912	positive regulation of leukocyte mediated cytotoxicity	70	0.497896	1.76862	0.00192308	0.292844	0.281445	2355	tags=27%, list=14%, signal=23%	14964/19369/110557/16768/16159/14963/56792/14991/30925/15019/14063/77777/15042/15040/19264/18439/15013/12010/20851
GO:0002476	antigen processing and presentation of endogenous peptide antigen via MHC class Ib	27	0.65324	1.92287	0.00192308	0.292844	0.281445	2223	tags=30%, list=13%, signal=26%	14964/110557/14963/14991/15019/15042/15040/15013
GO:0002484	antigen processing and presentation of endogenous peptide antigen via MHC class I via ER pathway	27	0.65324	1.92287	0.00192308	0.292844	0.281445	2223	tags=30%, list=13%, signal=26%	14964/110557/14963/14991/15019/15042/15040/15013
GO:0007617	mating behavior	27	0.696986	2.05164	0.00192308	0.292844	0.281445	1218	tags=33%, list=7%, signal=31%	11998/19049/21823/19211/18429/242523/54140/11835/215854
GO:0046457	prostanoid biosynthetic process	27	0.652688	1.92125	0.00192308	0.292844	0.281445	834	tags=22%, list=5%, signal=21%	11998/19224/18783/26565/237625/54140
GO:0007128	meiotic prophase I	10	0.841334	1.9109	0.00192678	0.292844	0.281445	1236	tags=50%, list=7%, signal=46%	74075/26972/22210/21749/74369
GO:0051324	prophase	10	0.841334	1.9109	0.00192678	0.292844	0.281445	1236	tags=50%, list=7%, signal=46%	74075/26972/22210/21749/74369
GO:0001914	regulation of T cell mediated cytotoxicity	46	0.566563	1.85095	0.00193798	0.292844	0.281445	2267	tags=26%, list=14%, signal=23%	14964/110557/16159/14963/14991/15019/15042/15040/19264/18439/15013/12010
GO:0010669	epithelial structure maintenance	23	0.68669	1.91067	0.00193798	0.292844	0.281445	2268	tags=43%, list=14%, signal=38%	21785/19662/21898/330890/17063/81897/21786/13052/17831/16171
GO:0050482	arachidonic acid secretion	31	0.589665	1.78942	0.00193798	0.292844	0.281445	1086	tags=16%, list=6%, signal=15%	13489/18783/26565/20963/13491
GO:0055022	negative regulation of cardiac muscle tissue growth	31	0.646642	1.96233	0.00193798	0.292844	0.281445	2157	tags=42%, list=13%, signal=37%	17268/19211/19662/19736/108655/21388/21813/11789/67655/606496/13052/16526/19094
GO:0061117	negative regulation of heart growth	31	0.646642	1.96233	0.00193798	0.292844	0.281445	2157	tags=42%, list=13%, signal=37%	17268/19211/19662/19736/108655/21388/21813/11789/67655/606496/13052/16526/19094
GO:1903963	arachidonate transport	31	0.589665	1.78942	0.00193798	0.292844	0.281445	1086	tags=16%, list=6%, signal=15%	13489/18783/26565/20963/13491
GO:0001916	positive regulation of T cell mediated cytotoxicity	41	0.622151	1.98343	0.00194175	0.292844	0.281445	2267	tags=29%, list=14%, signal=25%	14964/110557/16159/14963/14991/15019/15042/15040/19264/18439/15013/12010
GO:0055026	negative regulation of cardiac muscle tissue development	41	0.541028	1.72481	0.00194175	0.292844	0.281445	2157	tags=32%, list=13%, signal=28%	17268/19211/19662/19736/108655/21388/21813/11789/67655/606496/13052/16526/19094
GO:0050433	regulation of catecholamine secretion	64	0.464428	1.62101	0.00194553	0.292844	0.281445	1961	tags=31%, list=12%, signal=28%	13489/11540/18429/27220/18546/19224/12495/11440/20618/99296/171180/15551/18441/11441/15565/16500/54524/55925/319508/16490
GO:0002475	antigen processing and presentation via MHC class Ib	32	0.639202	1.95345	0.00195695	0.292844	0.281445	2267	tags=28%, list=14%, signal=24%	14964/110557/14963/14991/15019/15042/15040/15013/12010
GO:0060180	female mating behavior	11	0.801266	1.8649	0.00196464	0.292844	0.281445	834	tags=36%, list=5%, signal=35%	11998/19049/18429/54140
GO:0098762	meiotic cell cycle phase	11	0.79941	1.86058	0.00196464	0.292844	0.281445	1236	tags=45%, list=7%, signal=42%	74075/26972/22210/21749/74369
GO:0098764	meiosis I cell cycle phase	11	0.79941	1.86058	0.00196464	0.292844	0.281445	1236	tags=45%, list=7%, signal=42%	74075/26972/22210/21749/74369
GO:0050808	synapse organization	433	-0.29672	-1.33392	0.00197239	0.292844	0.281445	2819	tags=25%, list=17%, signal=21%	26570/386750/18189/320844/14062/110891/228357/83767/76965/110304/268882/70530/11444/260297/74342/20648/22421/227580/12550/66725/64085/71228/14402/66713/170571/232370/18750/233489/58991/18198/13636/233977/14265/73181/74117/17920/13839/327814/18643/382018/23888/233067/19277/68942/17919/18013/19699/20411/20354/18164/192198/13837/21923/14168/19712/230157/234214/13844/16979/18186/241770/320747/245684/…
GO:0000279	M phase	12	0.778354	1.84146	0.00197628	0.292844	0.281445	1236	tags=42%, list=7%, signal=39%	74075/26972/22210/21749/74369
GO:0019883	antigen processing and presentation of endogenous antigen	37	0.551309	1.7172	0.0019802	0.292844	0.281445	2267	tags=27%, list=14%, signal=23%	14964/110557/14963/14991/56325/15019/15042/15040/15013/12010
GO:0019098	reproductive behavior	38	0.560703	1.74956	0.00199203	0.292844	0.281445	1218	tags=26%, list=7%, signal=24%	11998/19049/21823/19211/18429/19109/242523/54140/11835/215854
GO:0002483	antigen processing and presentation of endogenous peptide antigen	34	0.565258	1.73647	0.00199601	0.292844	0.281445	2267	tags=29%, list=14%, signal=25%	14964/110557/14963/14991/56325/15019/15042/15040/15013/12010
GO:0007626	locomotory behavior	230	0.366505	1.5526	0.00199601	0.292844	0.281445	1332	tags=15%, list=8%, signal=14%	64378/13489/11998/19049/17268/12647/53901/11540/21823/18574/19211/244723/18516/13838/12290/11906/14169/20618/21916/22044/271564/12307/18419/17918/12288/11941/20370/268980/20238/13491/18742/12286/14816/13653/16847
GO:0019885	antigen processing and presentation of endogenous peptide antigen via MHC class I	34	0.565258	1.73647	0.00199601	0.292844	0.281445	2267	tags=29%, list=14%, signal=25%	14964/110557/14963/14991/56325/15019/15042/15040/15013/12010
GO:0072657	protein localization to membrane	506	-0.308239	-1.40122	0.00202429	0.292844	0.281445	3222	tags=25%, list=19%, signal=21%	108672/69047/70231/53869/67844/19122/242274/230500/226791/378460/66333/14658/12995/76089/18762/213081/76108/20533/26570/14813/18189/56535/72978/12876/19340/228357/110304/231430/503610/170770/11496/17938/14733/74591/72265/12550/21937/16971/20908/328778/16974/70605/16408/13731/11426/235442/56330/22343/233489/20840/14252/69089/216363/18198/72433/233977/74117/69908/55943/229593/170761/67384/20296/238…
GO:0050732	negative regulation of peptidyl-tyrosine phosphorylation	50	-0.519574	-1.72864	0.00205339	0.292844	0.281445	2559	tags=34%, list=15%, signal=29%	547253/12389/18753/16000/26904/74155/18016/20354/232431/21838/16923/67742/15378/229007/16173/19164/18205
GO:0015850	organic hydroxy compound transport	223	0.372625	1.56711	0.00205761	0.292844	0.281445	3150	tags=29%, list=19%, signal=24%	13489/100102/11540/14573/231290/11461/12491/18429/27220/18546/19662/19224/14427/237636/26565/16179/69060/12495/11440/20618/99296/171180/28253/18979/20963/20519/15551/332110/15450/20778/18441/20288/11806/11441/15565/16500/54524/20479/55925/319508/20493/16490/269642/20750/11307/12638/11305/20423/20981/22259/75750/55938/17339/28250/18387/12918/59045/18751/11807/20907/80879/20186/58994/20788/69863
GO:0021795	cerebral cortex cell migration	43	-0.545795	-1.7642	0.00207039	0.292844	0.281445	3542	tags=44%, list=21%, signal=35%	19353/13131/12387/15228/16874/268882/14270/16974/18993/171167/19699/14168/19876/16975/68585/21907/18472/14182/19164
GO:0001938	positive regulation of endothelial cell proliferation	83	-0.481481	-1.75508	0.00211864	0.292844	0.281445	2810	tags=31%, list=17%, signal=26%	18570/11541/16002/12389/14184/50721/76905/30878/18750/58991/16000/18803/68833/20296/18176/14257/20850/22418/208188/16476/97165/12390/15370/14182/18654/19130
GO:0031532	actin cytoskeleton reorganization	95	-0.452209	-1.68384	0.00211864	0.292844	0.281445	1251	tags=39%, list=7%, signal=36%	11854/27260/56044/20349/20202/18003/17886/12927/13860/226751/207495/14159/76108/16952/23830/223864/21687/242653/320664/74117/12739/12985/20416/18186/15162/14178/235574/544963/210417/16590/319974/13043/13039/14165/18205/227753/66898
GO:0042756	drinking behavior	17	0.670508	1.76766	0.00374532	0.384663	0.36969	1644	tags=35%, list=10%, signal=32%	13489/18429/21336/99296/15551/70008
GO:0010921	regulation of phosphatase activity	93	0.434507	1.63312	0.00375235	0.384663	0.36969	4265	tags=41%, list=25%, signal=31%	13489/269016/19049/76469/241919/109700/17260/108954/245578/72112/338355/170826/19264/232341/15451/77976/69085/210376/17931/78887/23859/338367/54720/12953/217124/16398/50791/67973/17127/228866/56532/19733/114715/18596/192652/72930/76497/14678
GO:0001975	response to amphetamine	15	0.699836	1.78427	0.00378788	0.384663	0.36969	1086	tags=40%, list=6%, signal=37%	13489/19049/11540/18574/14680/13491
GO:0043278	response to morphine	15	0.664752	1.69482	0.00378788	0.384663	0.36969	12	tags=13%, list=0%, signal=13%	13489/19049
GO:0070269	pyroptosis	15	0.654847	1.66957	0.00378788	0.384663	0.36969	808	tags=27%, list=5%, signal=25%	270328/76758/450219/56369
GO:0014072	response to isoquinoline alkaloid	16	0.658027	1.71069	0.00380952	0.384663	0.36969	12	tags=12%, list=0%, signal=13%	13489/19049
GO:0031987	locomotion involved in locomotory behavior	14	0.665118	1.66755	0.00381679	0.384663	0.36969	891	tags=21%, list=5%, signal=20%	13489/53901/17918
GO:0035815	positive regulation of renal sodium excretion	14	0.684242	1.7155	0.00381679	0.384663	0.36969	834	tags=36%, list=5%, signal=34%	13489/11540/18429/21336/54140
GO:0060046	regulation of acrosome reaction	14	0.681528	1.7087	0.00381679	0.384663	0.36969	1322	tags=36%, list=8%, signal=33%	26565/18795/22788/74267/18766
GO:0046621	negative regulation of organ growth	43	0.528844	1.71083	0.00385356	0.384663	0.36969	2157	tags=33%, list=13%, signal=28%	17268/19211/19662/19736/108655/21388/21813/11789/12640/67655/606496/13052/16526/19094
GO:0001964	startle response	31	0.572564	1.73753	0.00387597	0.384663	0.36969	127	tags=13%, list=1%, signal=13%	13489/11540/19211/83762
GO:1901570	fatty acid derivative biosynthetic process	58	0.459594	1.5735	0.00389105	0.384663	0.36969	840	tags=14%, list=5%, signal=13%	11998/13119/19224/18783/26565/237625/54140/20963
GO:0032655	regulation of interleukin-12 production	54	0.503769	1.7014	0.00389864	0.384663	0.36969	2268	tags=28%, list=14%, signal=24%	16392/12491/22034/21898/16453/14991/18795/20963/19696/81897/73914/268857/16362/19094/16171
GO:0070166	enamel mineralization	13	0.710868	1.73554	0.00390625	0.384663	0.36969	3946	tags=62%, list=24%, signal=47%	13406/13801/666279/21380/27060/71421/192119/20866
GO:0014741	negative regulation of muscle hypertrophy	32	0.542176	1.65693	0.00391389	0.384663	0.36969	2908	tags=41%, list=17%, signal=34%	381290/67731/19736/108655/21938/56637/67655/606496/16905/14464/18438/433766/14381
GO:0032615	interleukin-12 production	57	0.487532	1.66258	0.00391389	0.384663	0.36969	3531	tags=37%, list=21%, signal=29%	16392/12491/22034/21898/16453/14991/18795/20963/19696/81897/73914/268857/16362/19094/16171/117149/14381/52023/24047/27218/83430
GO:0060453	regulation of gastric acid secretion	12	0.732984	1.73412	0.00395257	0.384663	0.36969	1466	tags=33%, list=9%, signal=30%	21785/18429/71111/29816
GO:0032735	positive regulation of interleukin-12 production	37	0.535118	1.66677	0.0039604	0.384663	0.36969	2268	tags=32%, list=14%, signal=28%	16392/12491/22034/21898/14991/18795/20963/19696/81897/16362/19094/16171
GO:0048675	axon extension	124	-0.395283	-1.55143	0.00406504	0.384663	0.36969	1704	tags=22%, list=10%, signal=20%	65079/213084/16971/20360/22067/74117/320563/17919/20354/18186/319757/68585/22418/71751/18472/12774/20564/17762/20359/319974/14297/13043/22284/12064/236794/12934/20562
GO:0008038	neuron recognition	47	-0.504766	-1.6627	0.00407332	0.384663	0.36969	2119	tags=34%, list=13%, signal=30%	12801/72832/54713/19283/13837/13844/18186/19876/68585/94185/68802/22418/12215/12368/13723/12064
GO:0048880	sensory system development	370	0.304073	1.34578	0.00408163	0.384663	0.36969	2335	tags=20%, list=14%, signal=18%	13489/16392/17268/21823/218772/235435/17536/18516/19763/14238/24064/19662/12958/17986/17342/450219/442801/83453/19274/21916/114142/26386/12965/268482/270120/20683/12043/12307/21813/19411/12292/72088/19213/12288/20482/11789/14699/17537/12970/224273/66993/18742/22778/24013/12831/11923/53885/271209/20473/12168/16600/21803/19892/12968/15251/229759/13078/22141/15165/195727/12960/12832/12966/19126/1296…
GO:0035239	tube morphogenesis	845	-0.270704	-1.27791	0.00419287	0.389249	0.374098	2862	tags=23%, list=17%, signal=20%	20304/211401/74025/19227/11783/18570/18121/18128/18189/19219/105844/11689/16952/58231/11489/11501/21817/17390/14815/238328/17395/16002/12192/18814/14179/223864/12389/80898/73230/94109/225164/14184/19197/20671/223780/22061/22421/11839/16410/12550/50721/21937/16971/21687/16974/12042/107589/71920/13713/76905/71228/13731/16790/15235/121021/18787/14234/12922/329795/14370/15242/30878/329628/246691/1216…
GO:0030252	growth hormone secretion	17	0.656862	1.73169	0.00561798	0.404106	0.388377	951	tags=29%, list=6%, signal=28%	13489/280287/54126/12288/14601
GO:0060123	regulation of growth hormone secretion	16	0.635904	1.65317	0.00571429	0.404106	0.388377	951	tags=25%, list=6%, signal=24%	13489/280287/54126/14601
GO:0071545	inositol phosphate catabolic process	16	0.646772	1.68143	0.00571429	0.404106	0.388377	3310	tags=44%, list=20%, signal=35%	19211/64436/16330/212111/18216/234515/104015
GO:0046855	inositol phosphate dephosphorylation	14	0.657119	1.6475	0.00572519	0.404106	0.388377	3310	tags=43%, list=20%, signal=34%	19211/64436/16330/212111/234515/104015
GO:0043588	skin development	245	-0.323545	-1.38472	0.00578035	0.404106	0.388377	1774	tags=17%, list=11%, signal=15%	11479/56735/74155/94092/494504/16994/11688/12845/16680/16175/19694/20765/23801/68723/14178/67694/319757/241639/12737/12614/22418/19878/14368/12842/54139/14313/18194/13388/18103/15422/231580/13039/170441/21808/16681/21407/14165/66042/19041/19164/11886
GO:0046717	acid secretion	51	0.478467	1.59992	0.00579151	0.404106	0.388377	1488	tags=25%, list=9%, signal=23%	13489/21785/18429/56018/12426/99296/71111/22044/15551/12286/29816/15565/64051
GO:0048002	antigen processing and presentation of peptide antigen	60	0.431678	1.49116	0.00580271	0.404106	0.388377	2267	tags=27%, list=14%, signal=23%	14964/110557/22034/14963/14129/14991/66824/56325/15019/13034/13040/15042/15040/15000/15013/12010
GO:1901617	organic hydroxy compound biosynthetic process	200	-0.342364	-1.4314	0.00580271	0.404106	0.388377	3197	tags=30%, list=19%, signal=25%	67815/15111/14528/13075/15357/14186/13361/11684/194357/76089/15490/75678/11808/26570/73166/235293/105349/18830/50781/66113/26458/59012/12922/244373/12160/16176/13123/72017/22293/19286/17855/233571/18803/83429/320581/15978/317750/17117/238055/11688/208665/13166/20583/320404/19712/20773/216134/67903/18534/53626/20775/22418/19302/18194/17171/103711/20617/21808/13180/19130/11886
GO:0008544	epidermis development	279	-0.334534	-1.44732	0.00581395	0.404106	0.388377	2868	tags=24%, list=17%, signal=20%	20762/11695/22295/18128/16939/16952/58231/228357/12192/11671/13871/18988/433899/74591/22061/13047/17921/13608/11479/218756/56735/17920/18109/74155/94092/494504/237523/11688/18822/16680/19712/16175/380959/19694/20765/15205/68723/14178/67694/319757/241639/235574/12614/22608/22418/19878/18472/14368/54139/14313/18194/13388/18103/15422/231580/229320/13039/14182/21808/16681/14165/66042/19041/19164/1820…
GO:0043666	regulation of phosphoprotein phosphatase activity	46	0.487293	1.59198	0.00581395	0.404106	0.388377	793	tags=13%, list=5%, signal=12%	13489/19049/76469/109700/108954/72112
GO:0046456	icosanoid biosynthetic process	46	0.545335	1.7816	0.00581395	0.404106	0.388377	840	tags=17%, list=5%, signal=17%	11998/13119/19224/18783/26565/237625/54140/20963
GO:0007618	mating	50	0.495737	1.64394	0.00582524	0.404106	0.388377	1218	tags=24%, list=7%, signal=22%	11998/19049/21823/19211/18429/21336/242523/54140/13491/18441/11835/215854
GO:0022612	gland morphogenesis	147	-0.362604	-1.46545	0.00582524	0.404106	0.388377	2844	tags=30%, list=17%, signal=25%	19227/12633/18121/18128/21817/17390/14815/14179/16193/12389/94109/12388/22061/11839/12550/18183/16974/72154/15235/13123/16000/13608/18089/15978/18095/15398/15433/12608/14172/20583/21923/18028/18186/19876/20850/14178/68585/22418/14182/16173/14165/15375/66042/19130
GO:0046330	positive regulation of JNK cascade	131	0.369477	1.45423	0.00584795	0.404106	0.388377	2975	tags=27%, list=18%, signal=22%	269016/17969/319955/16543/22034/16179/21898/13838/14170/66824/22029/13544/18795/20963/70097/12540/81897/14063/245527/330177/21934/12421/330938/26918/78943/17000/224938/69601/117149/26564/52521/26411/215653/30957/14130
GO:0001913	T cell mediated cytotoxicity	57	0.455731	1.55413	0.00587084	0.404106	0.388377	2267	tags=23%, list=14%, signal=20%	14964/110557/16159/14963/14991/15019/15042/15040/19264/18646/18439/15013/12010
GO:0030323	respiratory tube development	195	-0.347155	-1.446	0.00587084	0.404106	0.388377	2846	tags=27%, list=17%, signal=23%	74025/19227/26570/18121/18128/14179/14184/74591/13047/11486/72154/71228/18552/15242/14180/16000/20666/20674/12166/26413/18109/74155/18127/14172/21923/12606/381489/15223/23795/237500/14257/18028/17263/15205/15483/22762/20897/14178/12614/74318/22418/12627/17156/22158/239405/20465/21387/14465/22032/14182/14165/15375/11886
GO:1990778	protein localization to cell periphery	320	-0.315265	-1.38146	0.00587084	0.404106	0.388377	3256	tags=27%, list=19%, signal=22%	18195/69047/70231/53869/19122/230500/226791/378460/26425/12995/76089/18762/213081/76108/20533/14813/18189/72978/19340/11496/74591/12550/21937/16971/20908/328778/16974/13731/235442/14677/22343/233489/20840/14252/18817/233977/74117/69908/55943/229593/170761/67384/23888/27027/17919/20411/11450/18164/13837/14168/23795/56334/13844/76740/54409/11735/13383/73340/14127/16573/19684/56460/208188/19878/1221…
GO:0021561	facial nerve development	12	0.694477	1.64302	0.00592885	0.404106	0.388377	1014	tags=33%, list=6%, signal=31%	20350/13654/15407/20471
GO:0021610	facial nerve morphogenesis	12	0.694477	1.64302	0.00592885	0.404106	0.388377	1014	tags=33%, list=6%, signal=31%	20350/13654/15407/20471
GO:0031392	regulation of prostaglandin biosynthetic process	12	0.703144	1.66352	0.00592885	0.404106	0.388377	834	tags=33%, list=5%, signal=32%	11998/18783/237625/54140
GO:0002526	acute inflammatory response	99	-0.385652	-1.45884	0.00608519	0.404106	0.388377	2912	tags=31%, list=17%, signal=26%	11690/20304/105722/11689/11551/11501/16189/16193/12801/16181/11516/12775/13419/16176/12511/22038/213208/18816/20208/18168/16175/19694/12944/14127/16803/12774/11539/20716/12368/14825/13618
GO:0007413	axonal fasciculation	24	-0.602975	-1.73465	0.00609756	0.404106	0.388377	2486	tags=46%, list=15%, signal=39%	12801/72832/54713/19283/13837/13844/18186/68585/94185/22418/12368
GO:0051016	barbed-end actin filament capping	24	-0.60812	-1.74945	0.00609756	0.404106	0.388377	2343	tags=38%, list=14%, signal=32%	225115/20259/66747/75339/19684/11518/12340/11519/227753
GO:0106030	neuron projection fasciculation	24	-0.602975	-1.73465	0.00609756	0.404106	0.388377	2486	tags=46%, list=15%, signal=39%	12801/72832/54713/19283/13837/13844/18186/68585/94185/22418/12368
GO:0043616	keratinocyte proliferation	41	-0.518763	-1.66991	0.00616016	0.404106	0.388377	1682	tags=37%, list=10%, signal=33%	22601/13345/12192/22061/19272/20583/15117/19694/14178/241639/54139/14313/13039/14165/259277
GO:0060317	cardiac epithelial to mesenchymal transition	29	-0.574096	-1.70472	0.00618557	0.404106	0.388377	2922	tags=41%, list=17%, signal=34%	21814/18121/18128/14179/56198/13636/20583/15117/68585/11490/21808/22160
GO:0044087	regulation of cellular component biogenesis	833	-0.271908	-1.28441	0.00619835	0.404106	0.388377	2284	tags=17%, list=14%, signal=16%	50721/16971/66725/23789/21687/64085/71228/20259/18753/18552/93677/242653/11426/80880/12775/14234/105372/66713/329795/72042/232370/66616/18750/16176/382562/58991/11606/216363/18198/66747/18817/74055/12562/233977/14265/15978/74117/22030/70369/385354/106759/224105/18643/382018/320472/67384/56363/230837/56753/56742/16816/23888/18816/15512/100952/237860/233067/68942/17919/20460/18016/54631/20354/75974…
GO:0022603	regulation of anatomical structure morphogenesis	989	-0.255551	-1.2223	0.00621118	0.404106	0.388377	3103	tags=23%, list=18%, signal=20%	22375/56299/14159/20846/14186/216021/21939/11684/231672/72729/67891/13617/76089/78321/70300/381305/20302/21814/76108/20304/12633/18570/18121/18128/19219/105844/12876/56749/22388/11689/16952/228357/11489/72049/238328/17395/16002/14673/76965/18814/16189/14179/16193/223864/80898/11444/73230/382236/170758/24099/17938/224617/223780/65079/22421/213084/12550/16181/50721/21937/16971/12393/330662/66725/23…
GO:0021799	cerebral cortex radially oriented cell migration	28	-0.5744	-1.67939	0.00623701	0.404106	0.388377	3542	tags=50%, list=21%, signal=40%	19353/13131/12387/15228/16874/268882/14270/18993/171167/19699/16975/68585/21907/18472
GO:0031579	membrane raft organization	22	-0.618058	-1.71585	0.00631579	0.404992	0.389228	3809	tags=55%, list=23%, signal=42%	19063/18145/12306/18858/12389/13731/14252/27403/23970/13383/12390/227753
GO:0042026	protein refolding	17	-0.662919	-1.70508	0.00641026	0.406855	0.391019	1910	tags=41%, list=11%, signal=37%	67466/56445/70356/70369/15512/15482/15511
GO:0002088	lens development in camera-type eye	81	0.444764	1.64472	0.00738007	0.429313	0.412603	3503	tags=37%, list=21%, signal=29%	17268/235435/24064/12958/21916/12965/21813/20482/12970/224273/18742/20473/21803/12968/195727/12960/12966/12961/12959/12159/12969/14107/20481/17339/12962/13836/57810/76743/29815/12577
GO:0051937	catecholamine transport	81	0.442052	1.63469	0.00738007	0.429313	0.412603	2079	tags=31%, list=12%, signal=27%	13489/11540/14573/11461/18429/27220/18546/19224/12495/11440/20618/99296/171180/20519/15551/332110/18441/11441/15565/16500/54524/55925/319508/16490/269642
GO:0007610	behavior	659	0.265815	1.23141	0.00760456	0.429313	0.412603	1675	tags=14%, list=10%, signal=13%	64378/13489/15552/11998/19049/17268/12647/53901/11540/268934/16875/21823/231290/16402/59030/17380/18574/17536/19211/244723/12491/18516/18429/27220/21336/19224/14621/21828/108655/12426/19109/13838/19259/12290/11906/14169/195208/20618/99296/21916/114142/17260/68792/20203/71111/22044/271564/14652/12043/98388/12307/242523/18795/12227/18419/54140/13654/15551/17918/12288/11941/20370/14601/54006/268980/…
GO:0015837	amine transport	117	0.408848	1.59389	0.00763359	0.429313	0.412603	2079	tags=28%, list=12%, signal=25%	13489/11998/11540/21823/14573/11847/18429/27220/18546/19224/19736/12495/11440/20618/99296/171180/22044/54140/15551/18441/12286/11441/15565/64051/16500/54524/70008/55925/13195/319508/16490/18439/269642
GO:0033690	positive regulation of osteoblast proliferation	14	0.655416	1.64323	0.00763359	0.429313	0.412603	1331	tags=29%, list=8%, signal=26%	68588/17002/14460/56637
GO:0098727	maintenance of cell number	155	-0.350056	-1.42614	0.00764818	0.429313	0.412603	3407	tags=27%, list=20%, signal=22%	12162/214498/15208/233064/22601/67207/24061/70673/20843/13684/18121/387609/14184/22061/22421/28077/14175/319583/16000/20674/99375/171167/12166/94352/347712/13711/22412/225895/19712/15205/319757/51869/21907/18510/16590/13388/17173/18999/14182/14165/19130/68036
GO:0010614	negative regulation of cardiac muscle hypertrophy	30	0.553527	1.65743	0.00775194	0.429313	0.412603	2908	tags=43%, list=17%, signal=36%	381290/67731/19736/108655/21938/56637/67655/606496/16905/14464/18438/433766/14381
GO:0032309	icosanoid secretion	49	0.50003	1.65666	0.00775194	0.429313	0.412603	1568	tags=18%, list=9%, signal=17%	13489/18429/72054/18783/26565/237625/20963/13491/21934
GO:0007622	rhythmic behavior	59	0.440467	1.5114	0.00779727	0.429313	0.412603	1675	tags=24%, list=10%, signal=21%	13489/12647/11540/19211/11906/13654/14601/387285/13653/20473/16847/217166/433292/18143
GO:0010632	regulation of epithelial cell migration	219	-0.318826	-1.34542	0.0078125	0.429313	0.412603	2810	tags=27%, list=17%, signal=23%	18570/18128/105844/16952/238328/11541/17395/16002/18814/16189/73230/384009/22421/330662/21687/14175/13731/11426/18787/14234/11881/18750/11819/16000/11606/13636/18803/15978/18643/18127/56753/12317/14172/20317/20583/19270/15117/14257/328949/18186/73608/14389/20850/14178/80837/68585/12512/22418/19878/21907/12215/16476/18704/13179/14182/21808/14165/18024/19130
GO:0015844	monoamine transport	99	0.413696	1.55514	0.00785855	0.429313	0.412603	2079	tags=26%, list=12%, signal=23%	13489/11540/14573/11461/18429/27220/18546/19224/12495/11440/20618/99296/171180/20963/20519/15551/332110/18441/11441/15565/16500/54524/55925/319508/16490/269642
GO:0072659	protein localization to plasma membrane	262	-0.326001	-1.39653	0.00787402	0.429313	0.412603	3985	tags=32%, list=24%, signal=25%	16413/65114/80291/19328/13009/74488/232670/22318/20910/57437/94221/228136/17846/19353/13483/12306/22416/18195/69047/70231/53869/19122/226791/378460/12995/76089/18762/76108/20533/18189/19340/74591/12550/21937/16971/20908/328778/16974/13731/235442/233489/20840/14252/233977/74117/69908/55943/229593/170761/67384/27027/17919/20411/11450/13837/14168/23795/56334/13844/76740/54409/11735/13383/14127/16573…
GO:1901568	fatty acid derivative metabolic process	135	0.370387	1.46226	0.00792079	0.429313	0.412603	840	tags=13%, list=5%, signal=13%	11998/17969/13119/74134/13095/19224/72054/18783/26565/21898/13107/64059/226105/237625/13088/66198/54140/20963
GO:0001763	morphogenesis of a branching structure	231	-0.325996	-1.38238	0.00796813	0.429313	0.412603	2793	tags=25%, list=17%, signal=21%	18121/18128/12876/58231/21817/14179/16193/94109/19197/22061/11839/12550/50721/66725/21687/16974/71228/14234/329795/15242/329628/16176/16000/20732/11606/20674/73181/18095/18109/15398/15433/56753/20583/22412/21923/237500/15415/18186/13383/14178/319757/68585/12614/22418/72780/71751/18510/13841/15387/239405/16869/14182/18654/14165/15375/12142/19130/12767
GO:0051588	regulation of neurotransmitter transport	142	0.3616	1.44333	0.008	0.429313	0.412603	1564	tags=18%, list=9%, signal=16%	13489/11540/268934/14573/231290/11440/243764/20618/171180/242662/17260/15551/13616/13491/109905/116838/18441/12286/11549/56637/108043/11441/15565/78771/231602
GO:0021543	pallium development	133	-0.370377	-1.471	0.00811359	0.429313	0.412603	3542	tags=34%, list=21%, signal=27%	19353/13131/12387/70762/22416/15228/233064/16842/13797/242620/16874/22062/381293/268882/14179/14270/16974/54713/329628/18993/20674/171167/18124/13839/15496/18016/19699/14168/19876/16975/12928/319757/68585/16485/100609/21335/21907/18472/81907/11922/15387/22284/14182/19164/19130
GO:0003306	Wnt signaling pathway involved in heart development	13	-0.711915	-1.73049	0.00816327	0.429313	0.412603	3526	tags=46%, list=21%, signal=36%	12387/22416/20671/16974/22418/18999
GO:0007167	enzyme linked receptor protein signaling pathway	815	-0.262776	-1.24034	0.00816327	0.429313	0.412603	2276	tags=19%, list=14%, signal=17%	224116/16971/12393/21687/22352/14175/19267/71920/269473/76905/170749/18753/240675/12843/121021/225743/83379/14234/320664/15242/30878/329628/12160/56440/18750/14180/16176/114255/16000/20666/11606/72713/18198/11479/17965/74055/13636/18803/12562/12166/73181/18095/19272/26413/170761/74155/12567/15398/18124/13839/239337/20296/100952/230899/68054/171463/12845/14172/20411/68799/11450/19271/16818/13837/2…
GO:0001654	eye development	362	0.293381	1.2952	0.00819672	0.429313	0.412603	2335	tags=20%, list=14%, signal=18%	13489/17268/21823/218772/235435/17536/18516/19763/14238/24064/19662/12958/17986/17342/450219/442801/83453/19274/21916/114142/26386/12965/268482/270120/20683/12043/12307/21813/19411/12292/72088/19213/12288/20482/11789/14699/17537/12970/224273/66993/18742/22778/24013/12831/11923/53885/271209/20473/12168/16600/21803/19892/12968/15251/229759/13078/22141/15165/195727/12960/12832/12966/19126/12961/6437…
GO:0031329	regulation of cellular catabolic process	616	-0.274216	-1.26586	0.00819672	0.429313	0.412603	2748	tags=18%, list=16%, signal=16%	53380/105859/11551/15926/51800/320720/11501/56736/14673/12192/414872/435626/16189/16193/12389/80888/60599/12801/245670/103988/56085/50721/16971/66113/66725/22352/235439/269473/170749/18753/192193/329795/18772/66616/16176/16000/14447/18817/13636/14265/15978/68441/70369/106759/217351/68833/66597/277854/218460/12539/75388/110595/22287/19317/108687/338352/20773/231600/237500/18983/236732/15483/58805/…
GO:0150063	visual system development	366	0.292021	1.29105	0.00821355	0.429313	0.412603	2335	tags=20%, list=14%, signal=18%	13489/17268/21823/218772/235435/17536/18516/19763/14238/24064/19662/12958/17986/17342/450219/442801/83453/19274/21916/114142/26386/12965/268482/270120/20683/12043/12307/21813/19411/12292/72088/19213/12288/20482/11789/14699/17537/12970/224273/66993/18742/22778/24013/12831/11923/53885/271209/20473/12168/16600/21803/19892/12968/15251/229759/13078/22141/15165/195727/12960/12832/12966/19126/12961/6437…
GO:0031649	heat generation	22	-0.602868	-1.67368	0.00842105	0.436491	0.419501	2862	tags=45%, list=17%, signal=38%	20304/12801/16181/11554/30878/16176/16175/12774/268860/13618
GO:2000251	positive regulation of actin cytoskeleton reorganization	17	-0.653748	-1.6815	0.00854701	0.439359	0.422257	3150	tags=59%, list=19%, signal=48%	207495/14159/223864/21687/74117/12985/18186/15162/18205/66898
GO:0001910	regulation of leukocyte mediated cytotoxicity	91	0.407676	1.52795	0.00931099	0.441022	0.423856	2355	tags=22%, list=14%, signal=19%	14964/19369/110557/16768/16159/104709/14963/56792/14991/30925/15019/14063/77777/15042/15040/19264/18439/15013/12010/20851
GO:1904706	negative regulation of vascular associated smooth muscle cell proliferation	17	0.641255	1.69054	0.0093633	0.441022	0.423856	1086	tags=29%, list=6%, signal=28%	12575/19211/17260/19737/13491
GO:0051481	negative regulation of cytosolic calcium ion concentration	20	0.626166	1.70263	0.0094518	0.441022	0.423856	796	tags=15%, list=5%, signal=14%	13489/16493/16527
GO:0097186	amelogenesis	20	0.627534	1.70635	0.0094518	0.441022	0.423856	4305	tags=55%, list=26%, signal=41%	30800/13406/56640/13801/666279/21380/27060/71421/192119/20866/238384
GO:0002711	positive regulation of T cell mediated immunity	62	0.434626	1.51091	0.00959693	0.441022	0.423856	2451	tags=26%, list=15%, signal=22%	14964/110557/22034/16159/14963/14991/15019/22788/16177/15042/15040/19264/18439/15013/12010/240354
GO:0046475	glycerophospholipid catabolic process	27	0.560308	1.64932	0.00961538	0.441022	0.423856	3598	tags=44%, list=21%, signal=35%	18783/26565/78390/18795/15450/20778/68616/18606/211429/77626/76192/241274
GO:1903530	regulation of secretion by cell	653	0.266807	1.23336	0.00961538	0.441022	0.423856	2565	tags=19%, list=15%, signal=17%	13489/16392/11998/11540/268934/18575/12491/18429/27220/21336/280287/18546/19662/19224/12952/14427/22034/18783/26565/12426/12495/13640/21898/16159/12290/330890/56708/75767/11440/243764/12163/54126/20618/171580/99296/171180/242662/17260/68891/14378/237625/71111/22044/14652/56373/81799/21938/54140/20963/15551/17918/12231/18761/66629/14601/20377/27359/22788/13616/101772/13491/109905/116838/18007/2692…
GO:0007270	neuron-neuron synaptic transmission	10	0.765217	1.73802	0.00963391	0.441022	0.423856	1176	tags=30%, list=7%, signal=28%	13489/19211/12286
GO:0098700	neurotransmitter loading into synaptic vesicle	10	0.758464	1.72268	0.00963391	0.441022	0.423856	1911	tags=50%, list=11%, signal=44%	20508/21823/231290/22348/13195
GO:2000344	positive regulation of acrosome reaction	10	0.758125	1.72191	0.00963391	0.441022	0.423856	1061	tags=40%, list=6%, signal=37%	26565/18795/22788/74267
GO:0016236	macroautophagy	174	-0.342418	-1.40577	0.00968992	0.441022	0.423856	1564	tags=22%, list=9%, signal=21%	29810/66734/18145/56208/226418/18475/217379/66795/73158/66615/16784/67727/435626/16189/80888/60599/56085/66725/67890/66597/12539/66643/20773/67841/76308/26409/19335/74302/13853/104009/52331/18704/13179/93739/244962/209478/239408/19164/100855
GO:0021915	neural tube development	179	-0.339808	-1.40308	0.00968992	0.441022	0.423856	3004	tags=26%, list=18%, signal=21%	21414/70300/213081/11783/114712/18121/18128/58231/13798/12192/14179/225164/20671/16974/12042/11648/12160/20666/20732/18643/236539/20460/56334/50768/15205/54612/319757/12151/21677/636931/12614/22418/19878/26409/19335/14368/22158/14275/240888/70495/68146/21808/15375/19164/59036/22160
GO:1990138	neuron projection extension	179	-0.34229	-1.41332	0.00968992	0.441022	0.423856	1928	tags=18%, list=11%, signal=16%	20360/233489/68404/22067/74117/320563/382018/17919/20354/18186/319757/68585/22418/71751/18472/110058/12774/20564/81907/15387/17762/20359/12891/319974/14297/13043/22284/12064/236794/12934/12767/20562
GO:0030324	lung development	192	-0.329304	-1.3706	0.00976562	0.441022	0.423856	2846	tags=26%, list=17%, signal=22%	74025/19227/26570/18121/18128/14179/14184/74591/13047/11486/72154/71228/15242/14180/16000/20666/20674/12166/26413/18109/74155/18127/14172/21923/12606/381489/15223/23795/237500/14257/18028/17263/15205/15483/22762/20897/14178/12614/74318/22418/12627/17156/239405/20465/21387/14465/14182/14165/15375/11886
GO:0010634	positive regulation of epithelial cell migration	142	-0.353295	-1.41806	0.00996016	0.441022	0.423856	2697	tags=27%, list=16%, signal=23%	18570/16952/11541/17395/16002/384009/22421/330662/21687/18787/14234/18750/16000/11606/18803/15978/18643/18127/12317/14172/20583/15117/14257/18186/14389/20850/14178/80837/68585/22418/19878/12215/16476/18704/14182/21808/14165/18024/19130
GO:0007435	salivary gland morphogenesis	35	-0.502061	-1.56243	0.0100402	0.441022	0.423856	2668	tags=46%, list=16%, signal=39%	13607/16772/12162/21817/14179/16193/12388/12550/13608/18095/20583/18028/18186/14178/14182/14165
GO:2000249	regulation of actin cytoskeleton reorganization	35	-0.508606	-1.5828	0.0100402	0.441022	0.423856	3150	tags=34%, list=19%, signal=28%	207495/14159/223864/21687/74117/12985/18186/15162/544963/13039/18205/66898
GO:0008037	cell recognition	128	-0.361524	-1.42706	0.0101215	0.441022	0.423856	2119	tags=23%, list=13%, signal=20%	72832/12775/54713/76486/11499/69165/69286/12511/19261/19283/15482/13837/13844/18186/19876/13383/68585/94185/68802/11497/22418/12215/14275/140792/12368/13723/59083/12064/15511
GO:0022029	telencephalon cell migration	57	-0.467971	-1.5962	0.0101833	0.441022	0.423856	2294	tags=33%, list=14%, signal=29%	14270/18183/66725/16974/54713/18993/171167/19699/14168/19876/16975/68585/21907/18472/14182/68146/19164/12767/20562
GO:0016311	dephosphorylation	303	0.301779	1.30643	0.0102249	0.441022	0.423856	4265	tags=31%, list=25%, signal=24%	13924/13489/269016/19049/29875/19211/76469/72391/64436/19259/241919/19274/109700/17260/100678/108954/72349/12043/245578/72112/16330/338355/212111/67311/59046/67655/17973/66959/11431/80915/21803/56405/170826/19264/219135/231571/232341/15451/24000/234129/83493/77976/69085/210376/227292/19245/218294/17931/19280/12531/53892/229512/19276/194126/19252/234515/19057/78887/66385/23859/338367/108912/54720/…
GO:0098773	skin epidermis development	103	-0.384946	-1.46146	0.0102249	0.441022	0.423856	1874	tags=18%, list=11%, signal=16%	13608/11479/56735/494504/14178/319757/241639/12614/22418/14368/14313/18194/13388/15422/13039/21808/14165/66042/19164
GO:0002819	regulation of adaptive immune response	179	0.337312	1.3827	0.0102881	0.441022	0.423856	2465	tags=21%, list=15%, signal=18%	12504/14964/110557/235587/22034/18783/16159/16453/56708/14963/14129/14991/17260/66824/21938/15019/54123/18761/15284/22788/16177/20737/21803/15042/15040/12506/19264/77727/16362/27103/18439/11513/77125/15013/12010/240354/19720
GO:0003307	regulation of Wnt signaling pathway involved in heart development	10	-0.765	-1.7224	0.010352	0.441022	0.423856	2414	tags=40%, list=14%, signal=34%	20671/16974/22418/18999
GO:0032905	transforming growth factor beta1 production	10	-0.765085	-1.72259	0.010352	0.441022	0.423856	313	tags=30%, list=2%, signal=29%	70495/14465/17022
GO:0032908	regulation of transforming growth factor beta1 production	10	-0.765085	-1.72259	0.010352	0.441022	0.423856	313	tags=30%, list=2%, signal=29%	70495/14465/17022
GO:0034330	cell junction organization	656	-0.2717	-1.25967	0.0104603	0.442604	0.425376	2434	tags=21%, list=14%, signal=18%	260297/74342/75739/12388/20648/22421/227580/16410/12550/16971/66725/21687/64085/71228/14402/242653/11426/66713/241201/170571/18772/232370/18750/16176/14619/233489/58991/12738/11606/18198/13636/12562/233977/14265/73181/74117/19272/17920/224105/13839/327814/18643/382018/23888/239096/233067/19277/68942/17919/18013/18016/19699/20411/20354/19271/18164/192198/20583/13837/21923/18223/12739/14168/13511/1…
GO:0071157	negative regulation of cell cycle arrest	17	-0.644354	-1.65733	0.0106838	0.449007	0.43153	1759	tags=35%, list=10%, signal=32%	50883/12567/12317/58805/65019/14165
GO:0014733	regulation of skeletal muscle adaptation	14	0.645055	1.61725	0.0114504	0.46518	0.447074	3332	tags=43%, list=20%, signal=34%	76469/21955/21924/57080/11474/21676
GO:0007625	grooming behavior	18	0.6283	1.67474	0.0114943	0.46518	0.447074	834	tags=22%, list=5%, signal=21%	13489/11998/18429/54140
GO:0090130	tissue migration	276	-0.309583	-1.33825	0.0115163	0.46518	0.447074	2810	tags=26%, list=17%, signal=22%	18570/18128/105844/16952/11501/238328/11541/17395/16002/18814/16189/14179/73230/384009/22421/16410/330662/23789/21687/14175/13731/11426/18787/14234/11881/18750/11819/16000/11606/13636/18803/12562/15978/94352/18643/18127/56753/12317/14172/20317/20583/19270/15117/55982/14257/328949/18186/73608/19876/14389/20850/67903/14178/80837/68585/12512/241639/22418/19878/21907/12215/16590/16476/18704/13179/153…
GO:0006692	prostanoid metabolic process	43	0.485761	1.57146	0.0115607	0.46518	0.447074	834	tags=16%, list=5%, signal=16%	11998/74134/19224/18783/26565/237625/54140
GO:0006693	prostaglandin metabolic process	43	0.485761	1.57146	0.0115607	0.46518	0.447074	834	tags=16%, list=5%, signal=16%	11998/74134/19224/18783/26565/237625/54140
GO:0010631	epithelial cell migration	273	-0.308377	-1.3305	0.0115607	0.46518	0.447074	2810	tags=26%, list=17%, signal=22%	18570/18128/105844/16952/11501/238328/11541/17395/16002/18814/16189/73230/384009/22421/16410/330662/23789/21687/14175/13731/11426/18787/14234/11881/18750/11819/16000/11606/13636/18803/12562/15978/94352/18643/18127/56753/12317/14172/20317/20583/19270/15117/55982/14257/328949/18186/73608/19876/14389/20850/67903/14178/80837/68585/12512/241639/22418/19878/21907/12215/16590/16476/18704/13179/15370/141…
GO:0090132	epithelium migration	275	-0.310138	-1.33937	0.0116054	0.46518	0.447074	2810	tags=26%, list=17%, signal=22%	18570/18128/105844/16952/11501/238328/11541/17395/16002/18814/16189/14179/73230/384009/22421/16410/330662/23789/21687/14175/13731/11426/18787/14234/11881/18750/11819/16000/11606/13636/18803/12562/15978/94352/18643/18127/56753/12317/14172/20317/20583/19270/15117/55982/14257/328949/18186/73608/19876/14389/20850/67903/14178/80837/68585/12512/241639/22418/19878/21907/12215/16590/16476/18704/13179/153…
GO:0061138	morphogenesis of a branching epithelium	212	-0.319417	-1.34006	0.0116732	0.46518	0.447074	2793	tags=24%, list=17%, signal=20%	18121/18128/58231/21817/14179/16193/94109/19197/22061/11839/12550/50721/21687/16974/71228/14234/329795/15242/329628/16000/20732/11606/20674/73181/18095/18109/15398/15433/56753/20583/22412/21923/237500/15415/18186/13383/14178/319757/12614/22418/72780/18510/239405/16869/14182/18654/14165/15375/19130/12767
GO:0019827	stem cell population maintenance	153	-0.345862	-1.40089	0.0117417	0.46518	0.447074	3407	tags=27%, list=20%, signal=22%	12162/214498/15208/233064/22601/67207/24061/70673/20843/13684/18121/387609/14184/22061/22421/28077/14175/319583/20674/99375/171167/12166/94352/347712/13711/22412/225895/19712/15205/319757/51869/21907/18510/16590/13388/17173/18999/14182/14165/19130/68036
GO:0072074	kidney mesenchyme development	12	0.684789	1.6201	0.0118577	0.46643	0.448275	2555	tags=50%, list=15%, signal=42%	15229/20471/12159/20423/23967/18504
GO:0050869	negative regulation of B cell activation	35	-0.496513	-1.54516	0.0120482	0.46643	0.448275	1254	tags=31%, list=7%, signal=29%	65113/208154/12053/15223/14102/15354/114774/94185/12477/67742/12142
GO:0097484	dendrite extension	40	-0.500263	-1.60914	0.0120482	0.46643	0.448275	889	tags=30%, list=5%, signal=28%	213084/233489/382018/68585/110058/81907/15387/12891/319974/12064/236794/12767
GO:0036342	post-anal tail morphogenesis	24	-0.59036	-1.69836	0.0121951	0.46643	0.448275	3860	tags=54%, list=23%, signal=42%	12005/84653/14174/22416/14184/22061/16974/11648/56334/54612/22418/21407/382089
GO:0008217	regulation of blood pressure	196	0.330435	1.36391	0.0122699	0.46643	0.448275	2908	tags=26%, list=17%, signal=22%	13489/11998/59030/12491/18429/27220/21336/19224/72054/99296/14652/12267/54140/12288/13616/16622/13809/243547/11835/14063/11549/11441/109648/12168/606496/231602/66259/70008/16613/230857/17888/15937/271127/232341/50706/18438/17970/16617/12873/16624/18216/22341/13805/13615/14916/21869/54615/12918/11608/17201/14381
GO:0009855	determination of bilateral symmetry	120	-0.366741	-1.42646	0.0122699	0.46643	0.448275	3182	tags=28%, list=19%, signal=22%	57765/15111/18764/140859/74025/18128/14179/225164/20671/16974/18552/329795/17965/26407/20460/15223/56334/19726/23893/11480/67694/319757/22418/12627/14275/13388/73293/68146/14165/66042/382089/19164/13590
GO:0021885	forebrain cell migration	60	-0.446773	-1.52971	0.0123711	0.46643	0.448275	2294	tags=43%, list=14%, signal=38%	19353/13131/12387/15228/13797/16874/268882/14270/18183/66725/16974/54713/18993/171167/19699/14168/19876/16975/68585/21907/18472/14182/68146/19164/12767/20562
GO:0001702	gastrulation with mouth forming second	27	-0.557657	-1.62557	0.0124481	0.46643	0.448275	2235	tags=26%, list=13%, signal=23%	16974/15242/12667/11480/22418/16869/59036
GO:0060840	artery development	98	-0.37504	-1.41338	0.0124481	0.46643	0.448275	2793	tags=28%, list=17%, signal=23%	70300/18121/18128/19219/14179/16971/107589/14234/12166/18095/15398/238055/20204/12845/18186/15205/19876/20897/68585/15446/14275/266781/170441/21808/12142/19130/12767
GO:0044851	hair cycle phase	21	-0.597558	-1.6242	0.0126582	0.466868	0.448695	859	tags=24%, list=5%, signal=23%	241639/22418/13039/21808/19164
GO:0070841	inclusion body assembly	21	-0.599316	-1.62897	0.0126582	0.466868	0.448695	3164	tags=38%, list=19%, signal=31%	18858/15114/67089/70369/15512/23950/216150/224997
GO:0048339	paraxial mesoderm development	19	-0.608249	-1.61809	0.012685	0.466868	0.448695	3432	tags=53%, list=20%, signal=42%	22416/16842/50884/22601/14234/12166/21677/22418/14182/21407
GO:1905037	autophagosome organization	80	-0.400656	-1.44561	0.0129032	0.469137	0.450877	860	tags=12%, list=5%, signal=12%	67841/76308/19335/74302/13853/18704/93739/209478/19164/100855
GO:0022403	cell cycle phase	20	0.612042	1.66422	0.0132325	0.469137	0.450877	1236	tags=30%, list=7%, signal=28%	74075/26972/22040/22210/21749/74369
GO:0048486	parasympathetic nervous system development	19	0.603405	1.62568	0.0132325	0.469137	0.450877	1014	tags=26%, list=6%, signal=25%	20350/14573/13654/15407/20471
GO:0021537	telencephalon development	211	-0.319682	-1.34549	0.0133843	0.469137	0.450877	3575	tags=31%, list=21%, signal=25%	269295/19353/13131/12387/70762/22416/15228/13869/15208/233064/16842/13797/242620/243743/16874/107503/22062/26570/381293/268882/14179/65079/14270/18183/66725/16974/72832/54713/329628/18993/20674/171167/18124/13839/15496/18016/19699/18223/14168/18028/13844/15205/19876/16975/12928/319757/68585/16485/100609/22418/21335/21907/18472/81907/11922/15387/22284/16869/14182/68146/67269/20689/19164/19130/1276…
GO:1902115	regulation of organelle assembly	171	-0.33723	-1.38355	0.0133843	0.469137	0.450877	1444	tags=13%, list=9%, signal=12%	68942/20460/18164/104625/27041/72587/15162/100088/13494/73340/67841/76308/19684/53378/74302/17245/209478/19130/20844/227753/100855/15511
GO:0007416	synapse assembly	168	-0.336581	-1.37827	0.0135397	0.469137	0.450877	2817	tags=27%, list=17%, signal=23%	386750/18189/320844/228357/76965/268882/11444/74342/22421/12550/64085/71228/14402/232370/18750/58991/18198/74117/17920/23888/233067/19699/20354/18164/192198/14168/13844/16979/320747/29819/73340/53378/22418/208188/13841/235611/17762/105827/26875/20617/11423/11519/234267/12565/12064/14735
GO:0051952	regulation of amine transport	112	0.399308	1.54138	0.0135397	0.469137	0.450877	2079	tags=28%, list=12%, signal=24%	13489/11998/11540/14573/11847/18429/27220/18546/19224/19736/12495/11440/20618/99296/171180/22044/54140/15551/18441/12286/11441/15565/64051/16500/54524/70008/55925/319508/16490/18439/269642
GO:0044062	regulation of excretion	30	0.516814	1.5475	0.0135659	0.469137	0.450877	159	tags=17%, list=1%, signal=17%	13489/11998/11540/18429/21336
GO:0051703	intraspecies interaction between organisms	49	0.467799	1.54988	0.0135659	0.469137	0.450877	1539	tags=20%, list=9%, signal=19%	11998/59030/19211/18429/17002/271564/54140/20238/215854/211612
GO:0007194	negative regulation of adenylate cyclase activity	13	0.656928	1.60385	0.0136719	0.469137	0.450877	2604	tags=54%, list=16%, signal=46%	13489/14427/99296/18483/14428/100986/238161
GO:0050679	positive regulation of epithelial cell proliferation	190	-0.324812	-1.35006	0.0136719	0.469137	0.450877	2862	tags=28%, list=17%, signal=24%	20304/56213/12633/18570/18121/18128/11541/16002/16193/12389/14184/12530/22061/22421/50721/71920/76905/15235/30878/12160/18750/14180/13123/58991/16000/20666/18803/12166/68833/18124/20296/14172/15117/18176/14257/19694/20850/14178/319757/68585/12737/22418/208188/16476/97165/12390/18103/15370/14182/16173/18654/14165/19130/22160
GO:0007169	transmembrane receptor protein tyrosine kinase signaling pathway	529	-0.279162	-1.27611	0.014	0.469137	0.450877	2810	tags=24%, list=17%, signal=20%	18570/18121/18128/18189/11551/83767/17395/16002/56278/24066/14179/74747/30953/14184/16006/14733/14068/11839/224116/16971/12393/21687/14175/19267/71920/269473/18753/240675/121021/83379/14234/320664/15242/30878/329628/12160/18750/14180/16176/114255/16000/11606/72713/18198/74055/13636/18803/73181/18095/26413/74155/12567/18124/13839/239337/20296/100952/230899/68054/14172/20411/11450/19271/16818/13837…
GO:0007431	salivary gland development	37	-0.49383	-1.56095	0.0140845	0.469137	0.450877	2668	tags=43%, list=16%, signal=36%	13607/16772/12162/21817/14179/16193/12388/12550/13608/18095/20583/18028/18186/14178/14182/14165
GO:0030835	negative regulation of actin filament depolymerization	37	-0.492568	-1.55696	0.0140845	0.469137	0.450877	2343	tags=27%, list=14%, signal=23%	225115/20259/93677/66747/75339/19684/11518/12340/11519/227753
GO:0009799	specification of symmetry	121	-0.361296	-1.41117	0.0142276	0.469137	0.450877	3182	tags=27%, list=19%, signal=22%	57765/15111/18764/140859/74025/18128/14179/225164/20671/16974/18552/329795/17965/26407/20460/15223/56334/19726/23893/11480/67694/319757/22418/12627/14275/13388/73293/68146/14165/66042/382089/19164/13590
GO:0043010	camera-type eye development	319	0.296552	1.29073	0.0142566	0.469137	0.450877	2606	tags=22%, list=16%, signal=19%	13489/17268/21823/218772/235435/19763/14238/24064/19662/12958/17986/17342/450219/442801/19274/21916/114142/26386/12965/268482/270120/20683/12307/21813/19411/12292/72088/19213/12288/20482/11789/12970/224273/66993/18742/22778/24013/11923/53885/271209/20473/12168/16600/21803/19892/12968/15251/13078/22141/15165/195727/12960/12966/19126/12961/64379/17116/12959/12159/244152/17289/12837/16878/12969/1410…
GO:0110110	positive regulation of animal organ morphogenesis	100	-0.37368	-1.41009	0.0142857	0.469137	0.450877	1371	tags=17%, list=8%, signal=16%	14172/15415/19876/14178/319757/68585/22418/18510/12368/18999/16869/14182/21808/18712/16173/14165/22160
GO:0043922	negative regulation by host of viral transcription	10	-0.733031	-1.65042	0.0144928	0.469137	0.450877	2862	tags=50%, list=17%, signal=42%	20304/18988/19712/16476/20303
GO:1903867	extraembryonic membrane development	10	-0.72002	-1.62112	0.0144928	0.469137	0.450877	3838	tags=80%, list=23%, signal=62%	54427/14367/12162/56213/12160/26407/55982/23950
GO:0010595	positive regulation of endothelial cell migration	98	-0.373267	-1.4067	0.0145228	0.469137	0.450877	3053	tags=29%, list=18%, signal=24%	21939/11684/18570/16952/11541/16002/22421/21687/14234/18750/16000/11606/18803/18127/12317/14172/20583/14257/18186/20850/80837/22418/19878/12215/18704/14182/18024/19130
GO:0035883	enteroendocrine cell differentiation	28	-0.546425	-1.5976	0.014553	0.469137	0.450877	1106	tags=32%, list=7%, signal=30%	12160/19726/15205/319757/53626/22418/13388/15378/14465
GO:1900117	regulation of execution phase of apoptosis	28	-0.544945	-1.59327	0.014553	0.469137	0.450877	2840	tags=36%, list=17%, signal=30%	11783/51800/16193/12042/224105/50768/16009/66454/80751/12683
GO:0070304	positive regulation of stress-activated protein kinase signaling cascade	159	0.340403	1.37555	0.0146444	0.469137	0.450877	2975	tags=25%, list=18%, signal=21%	269016/17969/319955/16543/22034/16179/21898/13838/14170/66824/22029/13544/18795/20963/22436/70097/12540/100532/81897/14063/17318/245527/330177/21934/12421/330938/26918/242316/78943/17000/224938/69601/117149/18387/26564/52521/26411/215653/30957/14130
GO:0048844	artery morphogenesis	69	-0.429537	-1.50934	0.0147059	0.469137	0.450877	2793	tags=30%, list=17%, signal=25%	18121/18128/19219/14179/16971/107589/14234/12166/15398/238055/20204/12845/18186/15205/20897/68585/15446/14275/21808/12142/19130
GO:0032148	activation of protein kinase B activity	21	-0.578807	-1.57323	0.0147679	0.469137	0.450877	4095	tags=43%, list=24%, signal=32%	11727/16413/16337/18762/11551/16000/22418/16173/18205
GO:0030889	negative regulation of B cell proliferation	20	-0.598343	-1.6068	0.0147992	0.469137	0.450877	852	tags=30%, list=5%, signal=29%	381305/208154/114774/94185/12477/12142
GO:0032874	positive regulation of stress-activated MAPK cascade	157	0.345389	1.38677	0.0149254	0.469137	0.450877	2975	tags=25%, list=18%, signal=21%	269016/17969/319955/16543/22034/16179/21898/13838/14170/66824/22029/13544/18795/20963/22436/70097/12540/100532/81897/14063/17318/245527/330177/21934/12421/330938/26918/242316/78943/17000/224938/69601/117149/18387/26564/52521/26411/215653/30957/14130
GO:0031570	DNA integrity checkpoint	92	0.402196	1.51212	0.0149533	0.469137	0.450877	3140	tags=29%, list=19%, signal=24%	12575/319955/12952/76843/269582/22040/12144/20184/211651/330177/13555/21974/19891/15937/381979/327762/27103/218294/77065/22591/23834/67177/235323/12905/12649/17193/66131
GO:0042490	mechanoreceptor differentiation	78	-0.396483	-1.42432	0.0149893	0.469137	0.450877	4160	tags=41%, list=25%, signal=31%	224796/16470/791260/330409/109181/110253/22095/11994/19353/15208/22295/18128/433899/14184/13047/17921/14402/329628/218756/17920/18109/237523/19712/380959/15205/27419/18472/13388/229320/14182/12064/18205
GO:0048813	dendrite morphogenesis	157	-0.334179	-1.36756	0.0150094	0.469137	0.450877	2485	tags=24%, list=15%, signal=21%	11444/53883/224617/22421/213084/66725/13047/54652/66713/233489/13636/22067/73181/74117/13839/327814/19283/17919/19699/20354/18223/329152/13844/18186/19876/16975/29819/22068/110834/19878/14360/21907/18472/11423/269397/22359/59036/22629
GO:0043502	regulation of muscle adaptation	89	0.396262	1.47863	0.0151515	0.4695	0.451226	2908	tags=30%, list=17%, signal=25%	381290/76469/67731/19736/108655/21955/17260/22065/21938/11629/11549/56637/67655/606496/16600/21924/16905/230857/14464/18438/57080/78688/208727/238161/11474/433766/14381
GO:0035812	renal sodium excretion	26	0.552043	1.60403	0.0153257	0.4695	0.451226	159	tags=19%, list=1%, signal=19%	13489/11998/11540/18429/21336
GO:0046434	organophosphate catabolic process	114	0.376214	1.45729	0.0153846	0.4695	0.451226	3422	tags=32%, list=20%, signal=25%	19211/17969/18783/26565/64436/12495/67528/18979/78390/18795/16330/15450/20778/83965/76025/215446/212111/232449/207728/68616/18606/17970/18216/56045/67993/211429/76654/234515/100340/11807/23959/14198/58994/104015/77626/76192
GO:0021559	trigeminal nerve development	10	0.738582	1.67752	0.0154143	0.4695	0.451226	37	tags=20%, list=0%, signal=20%	16392/20350
GO:0002763	positive regulation of myeloid leukocyte differentiation	60	0.423835	1.46407	0.0154739	0.4695	0.451226	2701	tags=32%, list=16%, signal=27%	12504/22034/21847/237625/211770/17311/22778/56637/21803/170826/12349/12370/12768/14281/57816/16171/16878/12912/26564
GO:0006690	icosanoid metabolic process	111	0.390595	1.50398	0.0154739	0.4695	0.451226	840	tags=14%, list=5%, signal=14%	11998/17969/13119/74134/13095/19224/72054/18783/26565/21898/13107/226105/237625/13088/54140/20963
GO:0060350	endochondral bone morphogenesis	57	0.422247	1.43994	0.0156556	0.472707	0.454308	835	tags=18%, list=5%, signal=17%	13395/218772/20289/17261/56788/12824/17260/21813/373864/19411
GO:0060421	positive regulation of heart growth	40	-0.492046	-1.58271	0.0160643	0.482704	0.463915	3388	tags=40%, list=20%, signal=32%	13869/22601/21814/18128/14815/11554/14180/16000/12166/26413/268697/22762/14465/14182/18712/19130
GO:1903051	negative regulation of proteolysis involved in cellular protein catabolic process	59	-0.446569	-1.52967	0.0163599	0.483675	0.464849	1739	tags=19%, list=10%, signal=17%	13636/70369/68833/67903/65019/53378/228769/108143/93739/19164/52033
GO:0001942	hair follicle development	101	-0.372553	-1.4102	0.0164271	0.483675	0.464849	1874	tags=24%, list=11%, signal=21%	70300/11695/18128/228357/13871/22061/13608/11479/56735/494504/14178/319757/241639/12614/22418/14368/14313/18194/15422/13039/21808/14165/66042/19164
GO:0009894	regulation of catabolic process	746	-0.258248	-1.21174	0.0164609	0.483675	0.464849	3991	tags=26%, list=24%, signal=21%	229096/216805/65114/20682/217410/19328/64143/11792/12005/64704/14121/17309/66887/59025/59027/17876/223453/13650/26419/21944/11596/21857/227693/68889/13000/16549/56469/29810/18458/17846/18145/13645/12306/56208/244551/56353/226418/53323/75553/16337/18195/66894/18475/545622/17928/53325/11813/381038/217379/15357/238011/81601/22057/231672/227659/66333/21762/12995/16969/381305/73158/20533/66615/11783/1…
GO:0099504	synaptic vesicle cycle	216	0.315803	1.32021	0.0165289	0.483675	0.464849	2444	tags=21%, list=15%, signal=18%	13489/11540/268934/20508/21823/231290/11461/19211/83762/208898/12330/14169/11440/243764/110524/20618/171180/242662/15551/13430/13491/109905/116838/18441/12286/11549/56637/22348/108043/11441/20619/64051/231602/54524/55925/381979/13195/103967/18439/23969/72685/94090/16510/12298/320127
GO:0060900	embryonic camera-type eye formation	10	-0.709684	-1.59785	0.0165631	0.483675	0.464849	1852	tags=40%, list=11%, signal=36%	20666/20897/19130/22160
GO:1902510	regulation of apoptotic DNA fragmentation	10	-0.710247	-1.59912	0.0165631	0.483675	0.464849	2840	tags=50%, list=17%, signal=42%	11783/16193/16009/66454/12683
GO:0008306	associative learning	94	0.388624	1.46253	0.0167598	0.48713	0.468169	1790	tags=19%, list=11%, signal=17%	13489/19049/18574/17536/21336/12290/195208/14652/12227/12288/54006/20238/13491/11441/20927/15251/21375/381979
GO:0007612	learning	157	0.338636	1.35966	0.0170576	0.493468	0.47426	1645	tags=16%, list=10%, signal=14%	64378/13489/19049/268934/21823/18574/17536/21336/19224/12290/195208/99296/114142/14652/98388/12227/12288/54006/20238/13491/11441/20927/15565/15251/21375
GO:0001963	synaptic transmission, dopaminergic	28	0.528595	1.56877	0.0172745	0.493468	0.47426	48	tags=14%, list=0%, signal=14%	13489/11540/21823/14573
GO:1903311	regulation of mRNA metabolic process	186	-0.320619	-1.3285	0.0173745	0.493468	0.47426	3396	tags=25%, list=20%, signal=20%	214498/244551/75553/432508/68092/22057/16969/381305/73158/105859/320720/11758/12192/22668/22352/13992/12877/18772/224344/14265/217351/67384/224902/75388/22287/19317/103284/268697/19712/18983/236732/80913/14904/67010/19205/636931/19652/11497/22608/56460/233900/19878/213541/15387/70640/28036/233908
GO:0001909	leukocyte mediated cytotoxicity	118	0.370954	1.44048	0.0174081	0.493468	0.47426	2355	tags=21%, list=14%, signal=18%	14964/19369/110557/17969/16768/16159/104709/14963/17101/14129/56792/14991/30925/18477/15019/14063/77777/15042/15040/19264/18646/18439/15013/12010/20851
GO:0010996	response to auditory stimulus	23	0.576483	1.60402	0.0174419	0.493468	0.47426	814	tags=17%, list=5%, signal=17%	13489/21336/114142/210108
GO:0071715	icosanoid transport	54	0.438826	1.48207	0.0175439	0.493468	0.47426	1086	tags=15%, list=6%, signal=14%	13489/18429/72054/18783/26565/237625/20963/13491
GO:1901571	fatty acid derivative transport	54	0.438826	1.48207	0.0175439	0.493468	0.47426	1086	tags=15%, list=6%, signal=14%	13489/18429/72054/18783/26565/237625/20963/13491
GO:0022604	regulation of cell morphogenesis	477	-0.279715	-1.26552	0.0176125	0.493468	0.47426	2485	tags=20%, list=15%, signal=17%	11444/382236/170758/224617/65079/22421/213084/16971/330662/66725/23789/13047/22352/11426/320664/107368/66713/54713/20360/224014/233489/14453/13636/22067/73181/74117/320563/224105/76117/327814/382018/20296/56753/12317/114301/19283/17919/19699/20354/18223/12739/15117/329152/14168/21838/13844/18186/50768/19876/15162/14191/16975/12928/13383/80837/29819/68585/207214/56364/22068/29806/110834/19684/2243…
GO:0090278	negative regulation of peptide hormone secretion	55	0.436018	1.47399	0.0178218	0.497092	0.477743	1554	tags=18%, list=9%, signal=17%	13489/18575/27220/12163/20377/27359/269275/20787/20927/16500
GO:0023061	signal release	570	0.26655	1.21673	0.0181087	0.502838	0.483266	2794	tags=21%, list=17%, signal=18%	13489/16392/11540/268934/18575/83762/12491/18429/208898/27220/21336/280287/18546/19662/19224/12952/14427/18783/26565/12426/12495/13640/12290/330890/56708/15229/75767/74998/11440/243764/12163/54126/20618/99296/171180/242662/17260/14378/237625/71111/22044/14652/81799/20963/15551/17918/12231/12288/14601/20377/27359/13616/101772/13491/109905/13848/116838/269275/18441/277328/12286/81897/14063/11549/56…
GO:0006925	inflammatory cell apoptotic process	24	-0.563877	-1.62217	0.0182927	0.504161	0.484537	2862	tags=42%, list=17%, signal=35%	20304/26570/16952/16193/15978/320404/14102/208188/12774/16173
GO:0022404	molting cycle process	103	-0.370686	-1.40733	0.0184049	0.504161	0.484537	1874	tags=23%, list=11%, signal=21%	70300/11695/18128/228357/13871/22061/13608/11479/56735/494504/14178/319757/241639/12614/22418/14368/14313/18194/15422/13039/21808/14165/66042/19164
GO:0022405	hair cycle process	103	-0.370686	-1.40733	0.0184049	0.504161	0.484537	1874	tags=23%, list=11%, signal=21%	70300/11695/18128/228357/13871/22061/13608/11479/56735/494504/14178/319757/241639/12614/22418/14368/14313/18194/15422/13039/21808/14165/66042/19164
GO:0002822	regulation of adaptive immune response based on somatic recombination of immune receptors built from immunoglobulin superfamily domains	163	0.329223	1.33878	0.0184805	0.504161	0.484537	2267	tags=18%, list=14%, signal=16%	12504/14964/110557/235587/22034/18783/16159/16453/56708/14963/14129/14991/17260/21938/15019/18761/15284/22788/16177/20737/21803/15042/15040/19264/77727/16362/18439/77125/15013/12010
GO:0060563	neuroepithelial cell differentiation	67	-0.431262	-1.50723	0.018711	0.508221	0.488439	4160	tags=43%, list=25%, signal=33%	224796/791260/12558/11352/110253/11994/19353/15208/16842/22295/18128/14179/433899/13047/17921/18787/20666/218756/17920/18109/12608/19712/380959/15205/53626/18472/13388/229320/14182
GO:0031280	negative regulation of cyclase activity	15	0.61313	1.5632	0.0189394	0.510938	0.49105	2604	tags=47%, list=16%, signal=39%	13489/14427/99296/18483/14428/100986/238161
GO:0032727	positive regulation of interferon-alpha production	22	0.576248	1.60056	0.0189753	0.510938	0.49105	1187	tags=23%, list=7%, signal=21%	21898/71586/54123/17381/81897
GO:0090140	regulation of mitochondrial fission	17	-0.619354	-1.59303	0.0192308	0.513761	0.493763	3980	tags=47%, list=24%, signal=36%	65114/75311/72759/56749/75734/72108/17762/13179
GO:0000077	DNA damage checkpoint	86	0.384136	1.42173	0.019305	0.513761	0.493763	3140	tags=27%, list=19%, signal=22%	12575/319955/12952/76843/269582/22040/12144/20184/211651/330177/13555/19891/15937/381979/27103/218294/77065/22591/235323/12905/12649/17193/66131
GO:0035418	protein localization to synapse	91	-0.377739	-1.40051	0.0193548	0.513761	0.493763	3231	tags=31%, list=19%, signal=25%	77531/53869/242274/18762/14813/18189/72978/11496/74342/20908/232370/23888/54631/19699/18164/13383/29819/246317/73340/16573/208188/17762/26875/14811/81905/227157/224997/14735
GO:0060560	developmental growth involved in morphogenesis	247	-0.307491	-1.3126	0.0194553	0.513761	0.493763	2351	tags=20%, list=14%, signal=17%	65079/11839/213084/50721/16971/16974/15235/20360/233489/68404/22067/74117/320563/382018/15433/17919/20354/21923/14168/269152/237500/18186/19876/54612/319757/68585/22418/71751/18472/110058/12774/13841/20564/81907/15387/17762/20359/12891/319974/14297/13043/22284/16869/14165/12064/236794/12934/12767/20562
GO:0060562	epithelial tube morphogenesis	360	-0.286865	-1.27251	0.0194932	0.513761	0.493763	3526	tags=26%, list=21%, signal=21%	12387/13645/16772/69718/22416/12162/15208/16842/50884/22601/57765/15111/18764/56299/216021/11684/13617/70300/211401/74025/19227/11783/18121/18128/58231/14815/14179/94109/225164/19197/20671/11839/50721/21687/16974/12042/71228/15235/14234/329795/15242/329628/12160/16000/20666/20732/11606/20674/73181/18095/18109/239337/18643/56753/20460/22412/21923/269152/56334/237500/15415/18186/50768/15205/19876/5…
GO:0032525	somite rostral/caudal axis specification	11	-0.703959	-1.64185	0.020284	0.518998	0.498797	1173	tags=36%, list=7%, signal=34%	56334/17293/16869/382089
GO:0001894	tissue homeostasis	221	0.308978	1.29648	0.0204918	0.518998	0.498797	2321	tags=19%, list=14%, signal=17%	21785/59030/16196/56492/27220/19662/20289/19224/319955/22034/18783/21898/330890/12824/12043/17063/14256/20963/72088/14460/18383/13040/104271/81897/271209/20927/19892/16998/21934/170826/22141/12349/12839/21786/13052/237313/19126/18439/20750/17831/16171/383491/11625
GO:0060688	regulation of morphogenesis of a branching structure	67	-0.417129	-1.45783	0.02079	0.518998	0.498797	2298	tags=30%, list=14%, signal=26%	12550/50721/66725/16176/11606/15433/56753/20583/15415/14178/319757/68585/22418/71751/18510/15387/16869/14182/18654/14165
GO:0033141	positive regulation of peptidyl-serine phosphorylation of STAT protein	20	0.588309	1.59969	0.020794	0.518998	0.498797	2410	tags=40%, list=14%, signal=34%	319955/19713/15972/15967/15970/15962/16878/387510
GO:0048820	hair follicle maturation	26	-0.546003	-1.58813	0.0208333	0.518998	0.498797	859	tags=19%, list=5%, signal=18%	241639/22418/13039/21808/19164
GO:0035305	negative regulation of dephosphorylation	69	0.400094	1.42312	0.0209125	0.518998	0.498797	4265	tags=38%, list=25%, signal=28%	269016/19049/29875/76469/241919/245578/72112/338355/59046/232341/15451/69085/78887/23859/338367/12953/217124/18518/67973/228866/22627/19733/114715/192652/76497/14678
GO:0070365	hepatocyte differentiation	14	-0.659902	-1.62525	0.0209205	0.518998	0.498797	2697	tags=43%, list=16%, signal=36%	16952/15242/15377/18534/15378/19130
GO:0034638	phosphatidylcholine catabolic process	14	0.625256	1.56761	0.0209924	0.518998	0.498797	1897	tags=36%, list=11%, signal=32%	18783/26565/20778/68616/18606
GO:0051923	sulfation	14	0.626055	1.56962	0.0209924	0.518998	0.498797	2433	tags=50%, list=14%, signal=43%	15531/54710/56362/69083/53315/20860/26887
GO:0033198	response to ATP	28	0.524326	1.5561	0.0211132	0.518998	0.498797	2504	tags=36%, list=15%, signal=30%	110524/22065/21673/21974/231602/18439/18438/20190/20343/20928
GO:0021801	cerebral cortex radial glia guided migration	19	-0.578677	-1.53942	0.0211416	0.518998	0.498797	3534	tags=47%, list=21%, signal=37%	13131/12387/15228/14270/19699/16975/68585/21907/18472
GO:0022030	telencephalon glial cell migration	19	-0.578677	-1.53942	0.0211416	0.518998	0.498797	3534	tags=47%, list=21%, signal=37%	13131/12387/15228/14270/19699/16975/68585/21907/18472
GO:0002708	positive regulation of lymphocyte mediated immunity	116	0.366372	1.42133	0.0211538	0.518998	0.498797	2451	tags=22%, list=15%, signal=19%	14964/19369/110557/16768/22034/16159/56708/14963/14129/14991/30925/15019/22788/16177/77777/21803/15042/15040/19264/77727/18439/15013/12010/27278/20851/240354
GO:0036462	TRAIL-activated apoptotic signaling pathway	10	0.719498	1.63418	0.0211946	0.518998	0.498797	1809	tags=20%, list=11%, signal=18%	19211/12370
GO:0002090	regulation of receptor internalization	71	0.3987	1.41806	0.0212355	0.518998	0.498797	2194	tags=21%, list=13%, signal=18%	13489/100102/192199/19259/269994/54609/93742/17999/20963/13491/27418/68420/20379/75659/23969
GO:0017144	drug metabolic process	60	0.415975	1.43692	0.0212766	0.518998	0.498797	3237	tags=32%, list=19%, signal=26%	74134/13095/72054/22017/13107/226105/13088/100066/230459/244209/13076/13120/223706/13089/13094/13086/13110/13105/545288
GO:0051046	regulation of secretion	723	0.256758	1.19464	0.0213178	0.518998	0.498797	2565	tags=19%, list=15%, signal=17%	13489/16392/11998/21785/11540/268934/18575/12491/18429/27220/21336/280287/18546/19662/19224/72054/12952/14427/22034/18783/26565/12426/12495/13640/21898/16159/19109/12290/330890/56708/75767/11440/243764/12163/54126/20618/171580/99296/171180/242662/17260/68891/14378/237625/71111/22044/14652/56373/81799/21938/54140/20963/15551/17918/12231/56635/18761/66629/14601/20377/27359/22788/13616/101772/13491/…
GO:0070884	regulation of calcineurin-NFAT signaling cascade	31	0.496422	1.50647	0.0213178	0.518998	0.498797	2731	tags=32%, list=16%, signal=27%	53901/381290/76469/53902/108995/56637/211323/238161/20495/11474
GO:0009952	anterior/posterior pattern specification	215	-0.312565	-1.3164	0.0214008	0.518998	0.498797	3741	tags=30%, list=22%, signal=24%	83993/84653/17877/226049/12387/15410/15405/22416/11308/15208/16842/13082/50884/13797/15438/70300/209448/11695/18121/18128/13798/14179/225164/53883/20671/16974/15426/18552/14234/54713/15242/56198/11819/12166/18095/15433/15413/15206/56334/15415/15205/11480/17285/319757/29871/12151/15425/18530/12614/22138/22418/12022/12627/22158/15399/13388/15422/70495/17293/16869/12592/21407/382089/19164/13590
GO:0032369	negative regulation of lipid transport	32	0.495955	1.51567	0.0215264	0.518998	0.498797	3315	tags=38%, list=20%, signal=30%	100102/72054/12952/26565/16179/11652/11305/20423/22259/11807/20788/12953
GO:0098868	bone growth	32	0.493961	1.50958	0.0215264	0.518998	0.498797	4210	tags=44%, list=25%, signal=33%	218772/21813/373864/242509/19411/16847/12839/18984/58994/666279/12622/14042/18159/21825
GO:0035813	regulation of renal sodium excretion	24	0.560774	1.57937	0.0215686	0.518998	0.498797	159	tags=21%, list=1%, signal=21%	13489/11998/11540/18429/21336
GO:0003266	regulation of secondary heart field cardioblast proliferation	11	0.681477	1.58609	0.021611	0.518998	0.498797	1014	tags=36%, list=6%, signal=34%	16392/14707/21388/20471
GO:0002821	positive regulation of adaptive immune response	126	0.359145	1.40088	0.0217822	0.520204	0.499956	2267	tags=21%, list=14%, signal=18%	12504/14964/110557/22034/18783/16159/56708/14963/14129/14991/66824/15019/18761/15284/22788/16177/21803/15042/15040/19264/77727/16362/27103/18439/15013/12010
GO:0051281	positive regulation of release of sequestered calcium ion into cytosol	38	-0.489372	-1.5604	0.022	0.520204	0.499956	3497	tags=45%, list=21%, signal=35%	319239/109552/18764/68312/15114/13617/14062/14873/233571/18803/16163/21838/12478/14065/12061/20617/12335
GO:0017145	stem cell division	55	-0.445027	-1.50744	0.0221328	0.520204	0.499956	1261	tags=24%, list=8%, signal=22%	20671/22421/16974/18223/14168/12151/100182/18472/16590/331401/14182/21808/20678
GO:0006458	'de novo' protein folding	32	-0.50461	-1.54019	0.0224033	0.520204	0.499956	2394	tags=22%, list=14%, signal=19%	12461/70356/15512/15482/30933/72170/15511
GO:0051084	'de novo' posttranslational protein folding	32	-0.50461	-1.54019	0.0224033	0.520204	0.499956	2394	tags=22%, list=14%, signal=19%	12461/70356/15512/15482/30933/72170/15511
GO:0051693	actin filament capping	32	-0.508	-1.55054	0.0224033	0.520204	0.499956	2343	tags=31%, list=14%, signal=27%	225115/20259/93677/66747/75339/19684/11518/12340/11519/227753
GO:0003012	muscle system process	379	0.280881	1.24614	0.0224949	0.520204	0.499956	2343	tags=20%, list=14%, signal=17%	13489/15552/399548/14573/17882/59030/11847/11472/16493/17896/18429/21336/17969/381290/76469/67731/19224/21393/19736/108655/216459/13506/72043/12373/21955/243764/21916/17260/240725/17897/22065/21938/12292/12288/17906/11629/13616/243547/18441/277328/11835/233199/11549/56637/67655/20927/16521/606496/16600/231602/70008/57814/21924/16905/22004/230857/17888/14464/21925/56376/217154/18821/18438/233979/1…
GO:0099536	synaptic signaling	694	-0.257535	-1.20253	0.0225873	0.520204	0.499956	3034	tags=25%, list=18%, signal=21%	15466/15114/244049/17067/12613/60613/20512/14658/20965/76089/12919/18762/228228/26570/14813/13684/18189/19219/72978/14062/11551/110891/224671/19418/14815/11541/17395/67979/12725/110304/12671/320360/70530/108068/21337/12801/11444/170758/260297/20405/74342/224617/258488/22421/269060/15171/12550/18183/20908/328778/66725/16974/64085/11516/14400/14402/16513/12877/12922/15566/11554/170571/14677/232370/…
GO:0046328	regulation of JNK cascade	174	0.325031	1.32878	0.0226337	0.520204	0.499956	2777	tags=24%, list=17%, signal=20%	269016/65020/17969/319955/16543/22034/16179/21898/13838/14170/66824/22029/72349/13544/18795/20963/70097/20377/12540/16396/81897/14063/245527/330177/21934/12421/74256/81877/18626/20379/330938/26918/78943/17000/224938/69601/117149/26564/52521/26411/215653
GO:0099003	vesicle-mediated transport in synapse	244	0.308555	1.30624	0.0227743	0.520204	0.499956	2444	tags=20%, list=15%, signal=17%	13489/11540/268934/20508/21823/231290/11461/19211/83762/208898/269994/12330/14169/11440/243764/110524/20618/171180/242662/17999/15551/13430/13491/109905/116838/243547/18441/12286/11549/56637/22348/108043/11441/20619/65945/64051/231602/54524/55925/381979/13195/103967/18439/23969/72685/94090/16510/12298/320127
GO:0021511	spinal cord patterning	27	-0.545151	-1.58912	0.0228216	0.520204	0.499956	1344	tags=33%, list=8%, signal=31%	70300/13172/19699/12667/319757/19335/116810/22158/240590
GO:0099537	trans-synaptic signaling	669	-0.258221	-1.20031	0.0229645	0.520204	0.499956	3034	tags=25%, list=18%, signal=22%	15466/15114/244049/12613/60613/20512/14658/20965/76089/12919/18762/228228/26570/14813/13684/18189/19219/72978/14062/11551/110891/224671/19418/14815/11541/17395/67979/12725/110304/12671/320360/70530/108068/21337/12801/11444/170758/260297/20405/74342/224617/258488/22421/269060/15171/12550/18183/20908/328778/66725/16974/64085/11516/14400/14402/16513/12877/12922/15566/11554/170571/14677/232370/18750/…
GO:0010922	positive regulation of phosphatase activity	26	0.541872	1.57447	0.0229885	0.520204	0.499956	4405	tags=58%, list=26%, signal=43%	109700/17260/108954/72112/170826/19264/210376/17931/16398/50791/17127/56532/19733/18596/101568
GO:0019373	epoxygenase P450 pathway	26	0.541952	1.57471	0.0229885	0.520204	0.499956	3237	tags=42%, list=19%, signal=34%	74134/13095/72054/13107/226105/13088/13089/13094/13086/13110/545288
GO:0021513	spinal cord dorsal/ventral patterning	25	-0.539492	-1.5549	0.0230608	0.520204	0.499956	1098	tags=32%, list=7%, signal=30%	70300/13172/12667/319757/19335/116810/22158/240590
GO:0031647	regulation of protein stability	250	-0.300353	-1.28684	0.023166	0.520204	0.499956	3837	tags=29%, list=23%, signal=23%	269774/103425/13036/66671/20910/20437/16532/57437/12994/29810/14824/17846/214498/56426/50884/210009/67702/19122/76563/227334/22393/13135/56693/21376/338467/58231/16784/20671/12461/12388/50721/66725/73162/16000/14252/18817/50883/13636/66889/70369/12572/68833/18643/67384/12317/12539/231130/18016/67657/231600/664994/13507/67903/19025/237107/319757/68585/56336/65019/19302/65972/108143/21848/22284/664…
GO:1902905	positive regulation of supramolecular fiber organization	174	-0.323952	-1.32996	0.0232558	0.520204	0.499956	3307	tags=26%, list=20%, signal=21%	50884/73178/68760/260315/207495/14159/211401/22388/83767/74187/57748/223864/12389/83679/11867/23789/20259/93677/66713/66616/74117/18643/320472/67384/56742/18816/18016/54631/12985/18186/19645/13494/13383/15550/19878/544963/72754/17762/67771/13043/13191/19164/19130/227753/66898
GO:0031223	auditory behavior	13	0.650607	1.58842	0.0234375	0.520204	0.499956	550	tags=15%, list=3%, signal=15%	13489/114142
GO:0048639	positive regulation of developmental growth	192	-0.313835	-1.30622	0.0234375	0.520204	0.499956	2084	tags=22%, list=12%, signal=20%	18787/11554/14180/233489/16000/11606/18198/12166/22067/26413/320563/20670/382018/17919/20354/268697/23795/18186/22762/20850/13383/319757/68585/72508/74318/208188/71751/18472/110058/15387/17762/13388/12891/14297/107585/14465/14182/18712/12335/14732/12064/19130/12767
GO:0003281	ventricular septum development	73	-0.402283	-1.42835	0.0235043	0.520204	0.499956	1962	tags=22%, list=12%, signal=19%	16974/56198/20666/15398/18127/15205/19876/22762/20897/22418/18510/20564/21808/12142/19130/12767
GO:0014832	urinary bladder smooth muscle contraction	12	0.654686	1.54888	0.0237154	0.520204	0.499956	1564	tags=42%, list=9%, signal=38%	21336/381290/12288/277328/231602
GO:0006511	ubiquitin-dependent protein catabolic process	521	-0.270929	-1.23712	0.0240481	0.520204	0.499956	3332	tags=22%, list=20%, signal=18%	226418/53323/50788/207213/66894/67702/57765/18858/217379/79043/81601/227334/22393/231672/57775/21762/12995/381305/24017/26442/69957/70160/53380/67089/381293/211949/56736/14673/76857/268882/20834/414872/12389/207952/225164/65113/16912/67128/109689/56085/50721/66725/70510/224826/269529/192193/19647/244373/329795/244179/20338/99375/18817/230484/66889/70369/108159/71393/68833/81004/66597/236904/68366…
GO:0008015	blood circulation	473	0.272452	1.23077	0.0242424	0.520204	0.499956	2796	tags=21%, list=17%, signal=18%	13489/15552/11998/399548/11540/21823/59030/16493/17896/12491/18429/27220/21336/381290/19224/72054/21393/19736/13506/12290/12373/19274/109700/243764/99296/18979/14652/17897/12267/54140/15551/12288/17906/12540/13616/16622/244431/13809/243547/18441/277328/11835/14063/11549/20787/11441/109648/12168/20927/207728/16521/20536/606496/21803/231602/15251/66259/70008/14681/57814/21924/110279/16613/230857/17…
GO:0060693	regulation of branching involved in salivary gland morphogenesis	11	-0.688031	-1.6047	0.0243408	0.520204	0.499956	2298	tags=45%, list=14%, signal=39%	12550/20583/14178/14182/14165
GO:0051580	regulation of neurotransmitter uptake	17	0.601284	1.58517	0.0243446	0.520204	0.499956	48	tags=12%, list=0%, signal=12%	13489/14573
GO:2000059	negative regulation of ubiquitin-dependent protein catabolic process	41	-0.477411	-1.53679	0.0246407	0.520204	0.499956	1683	tags=20%, list=10%, signal=18%	70369/68833/67903/65019/53378/108143/19164/52033
GO:0050848	regulation of calcium-mediated signaling	90	0.369494	1.38009	0.0246679	0.520204	0.499956	2143	tags=21%, list=13%, signal=19%	12504/53901/381290/76469/53902/77647/77799/12373/20963/17918/13491/108995/56637/243958/12554/18821/211323/18438/16438
GO:0007254	JNK cascade	186	0.320753	1.31915	0.0247934	0.520204	0.499956	2777	tags=24%, list=17%, signal=20%	269016/65020/17969/319955/16543/22034/16179/21898/13838/14169/14170/66824/211770/22029/72349/13544/18795/20963/70097/20377/12540/16396/81897/14063/245527/330177/21934/12421/74256/81877/18626/20379/58804/330938/26918/78943/17000/224938/69601/117149/26564/52521/26411/215653
GO:0021904	dorsal/ventral neural tube patterning	27	-0.541512	-1.57851	0.0248963	0.520204	0.499956	903	tags=22%, list=5%, signal=21%	319757/19335/22158/240888/15375/19164
GO:0060412	ventricular septum morphogenesis	42	-0.470461	-1.51702	0.024948	0.520204	0.499956	2922	tags=33%, list=17%, signal=28%	21814/18121/18128/16974/56198/20666/18127/15205/19876/22762/22418/20564/21808/19130
GO:0045862	positive regulation of proteolysis	304	-0.288301	-1.25864	0.024952	0.520204	0.499956	3065	tags=22%, list=18%, signal=18%	20846/14186/11684/231672/74682/22035/70300/11783/12633/18570/53380/14062/11551/51800/11501/56736/414872/170770/12389/12388/109689/56085/50721/66725/233744/12042/192193/56330/85305/329795/66616/16176/233489/18817/13636/14265/15978/18095/16818/12739/108687/19712/231600/237500/50768/19876/14102/114774/56428/233900/19878/14360/238896/20201/30945/21922/13638/72293/20617/240690/75083/12335/67269/19164/…
GO:0003073	regulation of systemic arterial blood pressure	115	0.35728	1.38625	0.025	0.520204	0.499956	2778	tags=28%, list=17%, signal=23%	13489/11998/12491/21336/54140/13616/16622/13809/11835/14063/11549/11441/12168/606496/231602/66259/70008/16613/230857/15937/271127/232341/50706/16617/12873/16624/18216/13805/13615/21869/12918/11608
GO:0014074	response to purine-containing compound	98	0.369024	1.3903	0.025	0.520204	0.499956	2604	tags=28%, list=16%, signal=23%	11540/12373/110524/22065/21673/14680/109905/18441/16440/12705/207728/21974/231602/15165/22072/18626/18439/18438/15166/110893/16438/20190/12638/20343/11670/20928/238161
GO:0007175	negative regulation of epidermal growth factor-activated receptor activity	14	-0.649957	-1.60076	0.0251046	0.520204	0.499956	1632	tags=29%, list=10%, signal=26%	74155/232431/229007/19164
GO:0043500	muscle adaptation	112	0.362373	1.3988	0.0251451	0.520204	0.499956	2750	tags=29%, list=16%, signal=24%	381290/76469/67731/21393/19736/108655/21955/17260/22065/21938/12292/11629/11835/11549/56637/67655/606496/16600/21924/16905/230857/17888/14464/18438/57080/78688/67092/70430/208727/238161/11474/433766
GO:0046676	negative regulation of insulin secretion	45	0.447695	1.45541	0.0251451	0.520204	0.499956	1554	tags=20%, list=9%, signal=18%	13489/18575/12163/20377/27359/269275/20787/20927/16500
GO:0003309	type B pancreatic cell differentiation	25	-0.53779	-1.54999	0.0251572	0.520204	0.499956	1106	tags=32%, list=7%, signal=30%	12160/19726/319757/53626/22418/13388/15378/14465
GO:0035176	social behavior	48	0.447342	1.47603	0.0251938	0.520204	0.499956	1539	tags=19%, list=9%, signal=17%	11998/59030/19211/18429/271564/54140/20238/215854/211612
GO:0048016	inositol phosphate-mediated signaling	48	0.445281	1.46923	0.0251938	0.520204	0.499956	3430	tags=33%, list=20%, signal=27%	53901/381290/76469/53902/13616/108995/212111/56637/211323/13615/238161/20495/11474/19057/54720/436090
GO:0048266	behavioral response to pain	23	0.555591	1.54589	0.0251938	0.520204	0.499956	2805	tags=39%, list=17%, signal=33%	21336/21828/12290/12286/231602/12334/18438/18211/56461
GO:0048662	negative regulation of smooth muscle cell proliferation	50	0.433026	1.43599	0.0252427	0.520204	0.499956	1644	tags=20%, list=10%, signal=18%	12575/19211/16159/17260/19737/211770/11629/13491/16600/70008
GO:0051493	regulation of cytoskeleton organization	465	-0.276456	-1.24886	0.0252427	0.520204	0.499956	2552	tags=19%, list=15%, signal=17%	57748/208158/223864/12389/83679/78926/170758/11867/70997/225115/16971/23789/21687/20259/18753/93677/70497/80880/66713/329795/72042/14677/66616/382562/66747/18817/12182/12562/233977/74117/385354/26413/224105/13839/18643/320472/67384/56363/230837/56753/56742/18816/237860/68942/20460/18016/54631/13837/14168/241035/12985/16175/18186/50768/15162/14191/100088/13494/12928/13383/228421/29819/75339/56226/…
GO:0006924	activation-induced cell death of T cells	15	-0.638881	-1.59602	0.0253165	0.520204	0.499956	3336	tags=40%, list=20%, signal=32%	22163/26365/14605/14102/21808/14732
GO:0007369	gastrulation	152	-0.323825	-1.31249	0.0253411	0.520204	0.499956	3573	tags=28%, list=21%, signal=22%	243905/12387/107587/22416/12162/214498/71093/16842/50884/68196/74025/18121/14179/20671/16410/16181/16974/11426/14234/15242/30878/20674/12166/217351/18124/13711/18016/319520/11450/12667/11480/22418/12627/15378/18999/14465/17293/16869/14182/12816/59036/13590
GO:0021522	spinal cord motor neuron differentiation	35	0.487047	1.50582	0.0257937	0.524341	0.503932	3789	tags=43%, list=23%, signal=33%	16392/16872/233552/12286/20589/110350/18096/20423/231044/15285/16814/18023/192119/24069/15430
GO:0050804	modulation of chemical synaptic transmission	482	-0.271833	-1.22894	0.0257937	0.524341	0.503932	3034	tags=27%, list=18%, signal=23%	15466/15114/244049/12613/60613/20512/76089/18762/26570/14813/13684/18189/19219/14062/11551/110891/224671/19418/14815/11541/17395/67979/110304/70530/108068/21337/12801/11444/260297/20405/74342/224617/22421/15171/12550/18183/20908/328778/66725/64085/11516/16513/12877/12922/15566/11554/170571/14677/232370/18750/16176/58991/68404/11606/18198/18803/207683/14265/15978/73181/17920/69908/26413/327814/382…
GO:1903522	regulation of blood circulation	232	0.30156	1.27917	0.0259481	0.524341	0.503932	2778	tags=22%, list=17%, signal=18%	13489/11998/399548/21823/16493/17896/18429/21336/381290/19224/19736/13506/12290/12373/243764/14652/17897/54140/12288/17906/13616/277328/14063/11549/20787/11441/12168/16521/20536/606496/15251/70008/14681/57814/17888/13052/58861/18821/18438/140492/433809/208727/109620/20928/17248/13615/238161/15465/54615/11608
GO:0010977	negative regulation of neuron projection development	158	-0.321059	-1.31466	0.0263158	0.524341	0.503932	2351	tags=23%, list=14%, signal=20%	65079/213084/16971/66725/22352/269473/121021/20360/13636/22067/73181/74117/70369/19283/20354/13837/19270/14168/21838/13844/18186/15205/14580/68585/22068/22418/18472/12774/13841/20359/331401/231580/231474/19164/259277/22629/20562
GO:0002709	regulation of T cell mediated immunity	84	0.38033	1.40918	0.026465	0.524341	0.503932	2451	tags=21%, list=15%, signal=18%	14964/110557/22034/16159/14963/14991/21938/15019/22788/16177/20737/15042/15040/19264/18439/15013/12010/240354
GO:0051048	negative regulation of secretion	204	0.312039	1.29376	0.0266393	0.524341	0.503932	2773	tags=23%, list=17%, signal=19%	13489/21785/18575/18429/27220/19224/72054/12952/12495/16159/75767/12163/99296/71111/22044/21938/15551/12231/20377/27359/13616/13491/109905/18007/269275/18441/20787/20927/243958/15565/16500/20479/110279/16322/232341/67151/77125/16878/94090/79221/22259/13615/217344/18387/54615/12918
GO:0006953	acute-phase response	41	-0.471602	-1.5181	0.026694	0.524341	0.503932	2862	tags=37%, list=17%, signal=30%	20304/16193/12801/16181/16176/22038/18816/20208/16175/19694/12944/16803/12774/20716/13618
GO:0046887	positive regulation of hormone secretion	145	0.333459	1.32958	0.026694	0.524341	0.503932	2640	tags=23%, list=16%, signal=19%	13489/16392/21336/280287/19662/14427/12426/56708/54126/237625/71111/22044/14652/81799/14601/13616/101772/18441/277328/16847/15251/66259/67151/20750/12097/14756/12803/12638/233081/16878/18096/13615/12912
GO:0007193	adenylate cyclase-inhibiting G protein-coupled receptor signaling pathway	66	0.394275	1.38841	0.0267176	0.524341	0.503932	1433	tags=18%, list=9%, signal=17%	13489/15552/268934/12672/14289/243764/99296/16336/15551/13491/18441/207728
GO:0031341	regulation of cell killing	109	0.36653	1.41011	0.0267686	0.524341	0.503932	2355	tags=21%, list=14%, signal=18%	14964/19369/110557/16768/16159/104709/14963/56792/14991/30925/15019/20963/14063/77777/15042/15040/19264/18646/56644/18439/15013/12010/20851
GO:0060795	cell fate commitment involved in formation of primary germ layer	29	-0.527323	-1.56583	0.0268041	0.524341	0.503932	3526	tags=38%, list=21%, signal=30%	12387/22416/214498/20671/14234/20674/12166/13711/18999/14465/14182
GO:0022011	myelination in peripheral nervous system	28	0.511788	1.51889	0.0268714	0.524341	0.503932	3633	tags=39%, list=22%, signal=31%	93742/53321/225608/211323/234094/11652/192897/20481/67453/192119/17988
GO:0032292	peripheral nervous system axon ensheathment	28	0.511788	1.51889	0.0268714	0.524341	0.503932	3633	tags=39%, list=22%, signal=31%	93742/53321/225608/211323/234094/11652/192897/20481/67453/192119/17988
GO:0021532	neural tube patterning	43	-0.471008	-1.52247	0.0269151	0.524341	0.503932	1071	tags=35%, list=6%, signal=33%	213081/13798/14179/20671/16974/15205/319757/12151/19335/22158/240888/70495/68146/15375/19164
GO:0045670	regulation of osteoclast differentiation	68	0.389185	1.37876	0.026975	0.524341	0.503932	2777	tags=26%, list=17%, signal=22%	56492/27220/170741/22034/17342/21847/11789/20377/56637/170826/12349/12768/14281/93675/16171/12912/234515/215653
GO:0050829	defense response to Gram-negative bacterium	68	0.394826	1.39874	0.026975	0.524341	0.503932	2268	tags=26%, list=14%, signal=23%	12504/240518/21898/17476/17002/66824/329547/81897/14063/109648/13214/53603/22242/116746/60440/360212/12010/16171
GO:1900271	regulation of long-term synaptic potentiation	49	0.429445	1.42281	0.0271318	0.524341	0.503932	2006	tags=22%, list=12%, signal=20%	13489/11540/17380/13838/19259/12307/13116/56637/11441/64011/27103
GO:0008016	regulation of heart contraction	171	0.32685	1.33361	0.0271399	0.524341	0.503932	2604	tags=23%, list=16%, signal=19%	13489/399548/21823/16493/17896/18429/381290/19736/13506/12290/12373/243764/14652/17897/54140/12288/17906/13616/11549/20787/11441/16521/20536/606496/70008/14681/57814/17888/13052/18821/18438/140492/433809/208727/109620/20928/17248/13615/238161
GO:0003007	heart morphogenesis	249	-0.293604	-1.25478	0.0271845	0.524341	0.503932	1962	tags=25%, list=12%, signal=23%	68760/22601/57765/15111/18764/18166/21814/74025/18121/18128/12876/14225/14179/225164/20671/17938/50721/21687/16974/14234/56198/329628/12160/14180/20666/13636/12166/18127/20460/20583/15117/56334/18168/18186/50768/15205/19876/22762/319757/68585/21677/22138/11490/22418/12627/333654/14275/20564/16476/13388/18999/18167/73293/14465/17293/68146/21808/18712/67451/19164/19130/22160/13590
GO:0032372	negative regulation of sterol transport	13	0.644007	1.57231	0.0273438	0.524341	0.503932	3123	tags=54%, list=19%, signal=44%	100102/26565/16179/11305/20423/11807/20788
GO:0032375	negative regulation of cholesterol transport	13	0.644007	1.57231	0.0273438	0.524341	0.503932	3123	tags=54%, list=19%, signal=44%	100102/26565/16179/11305/20423/11807/20788
GO:0010769	regulation of cell morphogenesis involved in differentiation	319	-0.283449	-1.24073	0.0273973	0.524341	0.503932	2371	tags=20%, list=14%, signal=18%	11444/170758/224617/65079/22421/213084/16971/330662/66725/13047/22352/320664/66713/54713/20360/233489/13636/22067/73181/74117/320563/224105/327814/56753/12317/19283/17919/19699/20354/18223/15117/329152/14168/21838/13844/18186/19876/16975/12928/29819/68585/22068/110834/22439/22418/21907/71751/18472/12774/13841/235611/17762/20359/380924/14297/13043/11423/269397/12064/19164/12934/73710/22629/20562
GO:0003180	aortic valve morphogenesis	19	-0.570434	-1.51749	0.0274841	0.524391	0.50398	1739	tags=37%, list=10%, signal=33%	13636/18127/100952/19876/19645/20564/22160
GO:0046928	regulation of neurotransmitter secretion	125	0.352373	1.3728	0.0277778	0.526726	0.506224	1564	tags=18%, list=9%, signal=17%	13489/11540/268934/11440/243764/20618/171180/242662/17260/15551/13616/13491/109905/116838/18441/12286/11549/56637/108043/11441/15565/78771/231602
GO:0000045	autophagosome assembly	75	-0.39014	-1.39056	0.0278373	0.526726	0.506224	860	tags=12%, list=5%, signal=11%	67841/76308/19335/74302/13853/93739/209478/19164/100855
GO:0019941	modification-dependent protein catabolic process	529	-0.269869	-1.23363	0.028	0.526726	0.506224	3332	tags=22%, list=20%, signal=18%	226418/53323/50788/78294/207213/66894/67702/57765/18858/217379/79043/81601/227334/22393/231672/57775/21762/12995/381305/24017/26442/69957/70160/53380/67089/381293/211949/56736/14673/76857/268882/20834/414872/12389/207952/225164/65113/16912/67128/109689/56085/50721/66725/70510/224826/269529/192193/19647/244373/329795/244179/20338/99375/18817/230484/66889/70369/108159/71393/68833/81004/66597/236904…
GO:0042742	defense response to bacterium	235	0.299695	1.269	0.0285714	0.526726	0.506224	3576	tags=28%, list=21%, signal=22%	12504/19369/270328/11847/12491/76758/17969/14289/240518/450219/21898/12810/17476/17101/14129/14991/17002/66824/387334/20963/329547/81897/14063/242100/11730/19368/109648/55932/72432/20737/13214/15040/53603/77673/11628/22242/116746/60440/18439/360211/360212/15962/12010/16171/209232/219033/69541/17948/69444/117149/77397/381677/70045/13836/216799/20186/12051/100689/192200/268973/20249/259301/12273/83…
GO:1900273	positive regulation of long-term synaptic potentiation	25	0.535102	1.54331	0.0285714	0.526726	0.506224	2006	tags=28%, list=12%, signal=25%	13489/11540/17380/19259/11441/64011/27103
GO:0007611	learning or memory	269	0.294448	1.26429	0.0286299	0.526726	0.506224	1645	tags=14%, list=10%, signal=13%	64378/13489/19049/12647/53901/268934/16875/21823/16402/17380/18574/17536/19211/21336/19224/12290/195208/99296/114142/17260/20203/14652/98388/12307/18795/12227/12288/54006/20238/13491/16440/13653/11441/20927/15565/211612/15251/21375
GO:0002717	positive regulation of natural killer cell mediated immunity	26	0.521621	1.51563	0.0287356	0.526726	0.506224	2355	tags=35%, list=14%, signal=30%	19369/16768/16159/14991/30925/77777/15040/27278/20851
GO:0048791	calcium ion-regulated exocytosis of neurotransmitter	26	0.518838	1.50755	0.0287356	0.526726	0.506224	1721	tags=27%, list=10%, signal=24%	208898/171180/242662/116838/12286/54524/55925
GO:0032729	positive regulation of interferon-gamma production	70	0.391847	1.39192	0.0288462	0.526726	0.506224	1362	tags=16%, list=8%, signal=14%	16392/19369/21898/16159/14991/66824/30925/22788/16177/81897/77777
GO:0035914	skeletal muscle cell differentiation	70	0.396114	1.40707	0.0288462	0.526726	0.506224	2327	tags=27%, list=14%, signal=23%	17133/16656/20289/17261/77578/17260/20203/12227/13654/13207/20471/65256/56642/13653/70417/12224/17878/14281/56312
GO:0042501	serine phosphorylation of STAT protein	27	0.50798	1.49529	0.0288462	0.526726	0.506224	2410	tags=30%, list=14%, signal=25%	319955/19713/15972/15967/15970/15962/16878/387510
GO:0001906	cell killing	166	0.322557	1.31499	0.0289256	0.526726	0.506224	2355	tags=18%, list=14%, signal=16%	14964/19369/110557/17969/16768/16159/20295/104709/14963/17101/14129/56792/14991/17002/30925/18477/15019/20963/14063/242100/77777/15042/15040/19264/18646/56644/18439/15013/12010/20851
GO:1903363	negative regulation of cellular protein catabolic process	68	-0.40339	-1.4187	0.0289855	0.526726	0.506224	1739	tags=34%, list=10%, signal=30%	15216/65114/17309/59025/68889/13000/12306/56353/226418/66333/12995/13636/70369/68833/338352/67903/65019/53378/228769/108143/93739/19164/52033
GO:0007632	visual behavior	65	0.390393	1.36899	0.0290135	0.526726	0.506224	1569	tags=17%, list=9%, signal=15%	13489/19049/18574/17536/12290/195208/12288/54006/20238/20927/15251
GO:0007268	chemical synaptic transmission	663	-0.258355	-1.19931	0.0290456	0.526726	0.506224	3034	tags=25%, list=18%, signal=22%	15466/15114/244049/12613/60613/20512/14658/20965/76089/12919/18762/228228/26570/14813/13684/18189/19219/72978/14062/11551/110891/224671/19418/14815/11541/17395/67979/12725/110304/12671/320360/70530/108068/21337/12801/11444/170758/260297/20405/74342/224617/258488/22421/15171/12550/18183/20908/328778/66725/16974/64085/11516/14400/14402/16513/12877/12922/15566/11554/170571/14677/232370/18750/16176/2…
GO:0098916	anterograde trans-synaptic signaling	663	-0.258355	-1.19931	0.0290456	0.526726	0.506224	3034	tags=25%, list=18%, signal=22%	15466/15114/244049/12613/60613/20512/14658/20965/76089/12919/18762/228228/26570/14813/13684/18189/19219/72978/14062/11551/110891/224671/19418/14815/11541/17395/67979/12725/110304/12671/320360/70530/108068/21337/12801/11444/170758/260297/20405/74342/224617/258488/22421/15171/12550/18183/20908/328778/66725/16974/64085/11516/14400/14402/16513/12877/12922/15566/11554/170571/14677/232370/18750/16176/2…
GO:0034121	regulation of toll-like receptor signaling pathway	58	0.40304	1.37988	0.0291829	0.526726	0.506224	2824	tags=31%, list=17%, signal=26%	12491/67245/17002/54123/81897/73914/14063/224840/22174/217166/16362/19280/224938/69601/223752/22259/117149/100340
GO:0061042	vascular wound healing	14	-0.64225	-1.58178	0.0292887	0.526726	0.506224	2717	tags=29%, list=16%, signal=24%	11689/18787/14234/12767
GO:1901673	regulation of mitotic spindle assembly	14	-0.641181	-1.57915	0.0292887	0.526726	0.506224	1762	tags=36%, list=10%, signal=32%	18817/68942/100088/13494/15511
GO:0046503	glycerolipid catabolic process	57	0.406992	1.38792	0.0293542	0.526726	0.506224	3807	tags=37%, list=23%, signal=29%	18783/26565/78390/18795/239759/15450/20778/11806/68616/433091/18606/14756/56636/211429/11807/11814/77626/76192/11818/241274/23945
GO:0002430	complement receptor mediated signaling pathway	11	0.662202	1.54123	0.0294695	0.526726	0.506224	3916	tags=82%, list=23%, signal=63%	14290/14289/12267/14293/14294/14756/14291/12273/321021
GO:0003139	secondary heart field specification	11	0.662658	1.5423	0.0294695	0.526726	0.506224	2733	tags=55%, list=16%, signal=46%	16392/17260/66993/12159/14725/14106
GO:0003013	circulatory system process	493	0.267991	1.21248	0.0298805	0.531576	0.510885	2796	tags=21%, list=17%, signal=18%	13489/15552/11998/399548/11540/21823/59030/16493/17896/12491/18429/27220/21336/381290/19224/72054/21393/19736/13506/12290/12373/19274/109700/243764/99296/18979/14652/17897/22040/12267/54140/15551/12288/17906/12540/13616/16622/244431/13809/243547/18441/277328/11835/14063/11549/20787/11441/109648/12168/20927/207728/16521/20536/606496/21803/231602/15251/66259/70008/14681/57814/21924/56089/110279/166…
GO:0055023	positive regulation of cardiac muscle tissue growth	38	-0.46985	-1.49815	0.03	0.531576	0.510885	3388	tags=39%, list=20%, signal=32%	13869/22601/21814/18128/14815/11554/14180/16000/12166/26413/268697/22762/14465/14182/18712
GO:0009792	embryo development ending in birth or egg hatching	703	-0.254912	-1.19387	0.0303644	0.531576	0.510885	3017	tags=21%, list=18%, signal=18%	231672/21414/13984/13617/13135/70300/21814/213081/211401/11695/11783/114712/18570/18121/18128/63856/58231/13798/238328/16002/14673/12192/50776/14179/106298/13871/225164/20671/78912/16410/73835/12550/12393/16974/11486/12042/17389/18552/11648/14234/19647/76044/15242/319583/12160/14180/11819/16000/20666/20732/99375/11479/16691/18803/12166/75196/18095/26413/18109/20670/347712/81004/18643/18127/57295/…
GO:0030201	heparan sulfate proteoglycan metabolic process	25	0.53234	1.53534	0.0304762	0.531576	0.510885	3919	tags=44%, list=23%, signal=34%	15531/72043/240725/15450/233781/50786/83398/54616/14042/21416/217119
GO:0061000	negative regulation of dendritic spine development	14	0.616645	1.54603	0.0305344	0.531576	0.510885	3311	tags=50%, list=20%, signal=40%	53972/19211/320027/103967/19280/192167/18053
GO:0009416	response to light stimulus	265	0.291287	1.25107	0.0305499	0.531576	0.510885	2061	tags=14%, list=12%, signal=13%	64378/13489/19049/12575/17380/18574/17536/19662/319955/12952/76843/14599/16159/12290/195208/74996/12043/50758/22040/22210/12914/12288/54006/14699/20238/171543/24013/20927/12696/13603/19892/15251/381979/13665/18626/64379/27103/17199
GO:0051001	negative regulation of nitric-oxide synthase activity	10	0.68724	1.56091	0.0308285	0.531576	0.510885	1331	tags=40%, list=8%, signal=37%	11847/11605/381290/56637
GO:0008542	visual learning	61	0.401035	1.3872	0.0310078	0.531576	0.510885	1569	tags=18%, list=9%, signal=16%	13489/19049/18574/17536/12290/195208/12288/54006/20238/20927/15251
GO:0106056	regulation of calcineurin-mediated signaling	32	0.47863	1.46273	0.0313112	0.531576	0.510885	2731	tags=31%, list=16%, signal=26%	53901/381290/76469/53902/108995/56637/211323/238161/20495/11474
GO:1902903	regulation of supramolecular fiber organization	309	-0.283734	-1.23839	0.0313112	0.531576	0.510885	2780	tags=21%, list=17%, signal=18%	19219/13717/22388/83767/74187/57748/208158/223864/12389/83679/78926/11867/70997/225115/23789/20259/18753/93677/80880/66713/72042/66616/382562/66747/12562/233977/74117/385354/224105/18643/320472/67384/56363/230837/56753/56742/18816/100952/237860/18016/54631/14168/12985/18186/50768/19645/13494/13383/75339/19684/15550/11518/19878/544963/72754/17762/67771/13043/12340/20617/13191/11519/19164/19130/227…
GO:1904030	negative regulation of cyclin-dependent protein kinase activity	24	0.52606	1.4816	0.0313725	0.531576	0.510885	1609	tags=21%, list=10%, signal=19%	12575/11461/19211/11789/66259
GO:0048103	somatic stem cell division	14	-0.635895	-1.56613	0.0313808	0.531576	0.510885	3432	tags=43%, list=20%, signal=34%	22416/18128/22421/12151/16590/21808
GO:2001267	regulation of cysteine-type endopeptidase activity involved in apoptotic signaling pathway	14	-0.633517	-1.56027	0.0313808	0.531576	0.510885	972	tags=43%, list=6%, signal=40%	68845/64704/17395/14102/240690/227753
GO:0035303	regulation of dephosphorylation	133	0.341305	1.34521	0.0314342	0.531576	0.510885	4265	tags=38%, list=25%, signal=28%	13489/269016/19049/29875/76469/241919/109700/17260/108954/245578/72112/338355/59046/66959/21803/170826/19264/232341/15451/77976/69085/210376/17931/229512/78887/66385/23859/338367/108912/54720/12953/217124/68188/16398/20779/50791/18518/67973/17127/228866/56532/73062/22627/19733/114715/18596/192652/72930/76497/14678
GO:0055057	neuroblast division	16	-0.608973	-1.54782	0.0314465	0.531576	0.510885	3923	tags=62%, list=23%, signal=48%	67299/21678/22416/16842/16974/18223/14168/100182/14182/20678
GO:0097284	hepatocyte apoptotic process	16	-0.610973	-1.5529	0.0314465	0.531576	0.510885	2830	tags=50%, list=17%, signal=42%	12633/58231/16691/19645/14102/56428/16668/227753
GO:0032271	regulation of protein polymerization	185	-0.306789	-1.2673	0.0314961	0.531576	0.510885	2552	tags=21%, list=15%, signal=18%	57748/12389/83679/11867/225115/23789/20259/18753/93677/80880/66713/72042/66616/382562/66747/12562/74117/18643/67384/56742/237860/54631/12985/13494/13383/75339/19684/11518/544963/17762/67771/13043/12340/20617/13191/11519/227753/66898
GO:0006541	glutamine metabolic process	20	-0.562262	-1.50991	0.0317125	0.531576	0.510885	2017	tags=30%, list=12%, signal=26%	231327/236539/27053/109900/14583/237823
GO:0030855	epithelial cell differentiation	551	-0.265461	-1.21758	0.032	0.531576	0.510885	2537	tags=20%, list=15%, signal=17%	14179/223864/12389/13871/18988/433899/14184/70350/20671/12388/74591/22061/22421/12550/21937/13047/22352/71228/17921/18787/14234/12922/15242/329628/12160/16176/11819/16000/20666/11606/20674/218756/22270/12562/15978/17920/18109/74155/15398/94092/15377/13711/237523/15413/224902/12608/19277/11688/18016/11450/50501/22412/12739/16680/15223/23795/19712/16175/12921/18028/380959/19694/19726/20765/15205/20…
GO:0030033	microvillus assembly	17	-0.592845	-1.52485	0.0320513	0.531576	0.510885	842	tags=47%, list=5%, signal=45%	76089/76108/56226/27205/19684/13852/192786/15378
GO:0072525	pyridine-containing compound biosynthetic process	17	-0.590979	-1.52005	0.0320513	0.531576	0.510885	1026	tags=24%, list=6%, signal=22%	216134/66454/98256/103711
GO:0032230	positive regulation of synaptic transmission, GABAergic	16	0.588948	1.5311	0.032381	0.531576	0.510885	2794	tags=44%, list=17%, signal=37%	11540/21336/12426/11549/12349/12354/192167
GO:0032303	regulation of icosanoid secretion	25	0.521022	1.5027	0.032381	0.531576	0.510885	2368	tags=36%, list=14%, signal=31%	18429/72054/18783/26565/237625/20963/21934/18439/18216
GO:0045954	positive regulation of natural killer cell mediated cytotoxicity	25	0.516307	1.4891	0.032381	0.531576	0.510885	1553	tags=28%, list=9%, signal=25%	19369/16768/16159/14991/30925/77777/15040
GO:0003002	regionalization	348	-0.279766	-1.2389	0.032567	0.531576	0.510885	2890	tags=22%, list=17%, signal=18%	213081/209448/11695/13172/18121/18128/228357/13798/13626/14179/225164/53883/20671/22061/22421/16974/15426/18552/14234/54713/15242/56198/11819/17965/12166/18095/15433/15413/15206/26407/19699/15223/56334/15415/18186/12667/15205/19876/23893/11480/17285/319757/29871/12151/15425/18530/12614/22138/18515/22418/12022/12627/18510/19335/116810/22158/73668/15399/240888/13388/15422/70495/18999/240590/17293/1…
GO:0007088	regulation of mitotic nuclear division	132	-0.335185	-1.32853	0.0325866	0.531576	0.510885	1925	tags=18%, list=11%, signal=16%	16176/16000/18817/15398/12236/68942/12487/329152/268697/16175/66440/19645/100088/13494/229776/217232/67141/12223/71943/50796/21335/69716/22629/15511
GO:0031572	G2 DNA damage checkpoint	28	0.503619	1.49465	0.0326296	0.531576	0.510885	3729	tags=46%, list=22%, signal=36%	12575/76843/269582/12144/20184/330177/15937/381979/218294/12649/17193/210766/12189
GO:0030163	protein catabolic process	800	-0.250473	-1.18225	0.0326531	0.531576	0.510885	3332	tags=21%, list=20%, signal=18%	226418/53323/50788/52377/26365/78294/18195/207213/66894/67702/545622/57765/18858/53325/217379/15357/226791/79043/81601/227334/22393/231672/57775/66333/21762/12995/381305/24017/26442/69957/66615/14813/70160/53380/67089/11551/16784/11501/381293/211949/56736/14673/76857/268882/20834/414872/12389/207952/225164/65113/16912/20671/67128/14733/109689/56085/12550/50721/16971/328778/66725/70510/269473/2248…
GO:0045761	regulation of adenylate cyclase activity	27	0.5031	1.48092	0.0326923	0.531576	0.510885	2604	tags=33%, list=16%, signal=28%	13489/14427/99296/12288/67252/18483/14428/100986/238161
GO:0021575	hindbrain morphogenesis	54	-0.427562	-1.43924	0.0327198	0.531576	0.510885	1101	tags=26%, list=7%, signal=24%	18189/381293/22421/16974/235439/50768/15205/319757/73668/13388/22284/16869/67269/19130
GO:0006482	protein demethylation	10	0.681992	1.54899	0.0327553	0.531576	0.510885	4390	tags=60%, list=26%, signal=44%	26386/15460/22210/72041/18676/22290
GO:0008214	protein dealkylation	10	0.681992	1.54899	0.0327553	0.531576	0.510885	4390	tags=60%, list=26%, signal=44%	26386/15460/22210/72041/18676/22290
GO:0051954	positive regulation of amine transport	51	0.429719	1.43691	0.0328185	0.531576	0.510885	2477	tags=31%, list=15%, signal=27%	13489/11998/11540/18429/27220/18546/11440/22044/54140/15565/16500/70008/18439/269642/18216/76257
GO:1905953	negative regulation of lipid localization	46	0.429633	1.4036	0.0329457	0.531576	0.510885	3315	tags=30%, list=20%, signal=24%	100102/72054/12952/26565/16179/11307/11652/11305/20423/22259/11807/20788/69863/12953
GO:0007368	determination of left/right symmetry	112	-0.352382	-1.36292	0.0329897	0.531576	0.510885	1382	tags=26%, list=8%, signal=24%	57765/15111/18764/140859/74025/18128/14179/225164/20671/16974/18552/329795/20460/15223/56334/19726/11480/67694/319757/22418/12627/14275/13388/73293/68146/14165/382089/19164/13590
GO:0042303	molting cycle	118	-0.347208	-1.35161	0.0329897	0.531576	0.510885	956	tags=16%, list=6%, signal=15%	13608/11479/56735/494504/14178/319757/241639/12614/22418/333654/14368/14313/18194/15422/13039/21808/14165/66042/19164
GO:0042633	hair cycle	118	-0.347208	-1.35161	0.0329897	0.531576	0.510885	956	tags=16%, list=6%, signal=15%	13608/11479/56735/494504/14178/319757/241639/12614/22418/333654/14368/14313/18194/15422/13039/21808/14165/66042/19164
GO:0046173	polyol biosynthetic process	52	-0.441389	-1.47269	0.0330579	0.531576	0.510885	1803	tags=19%, list=11%, signal=17%	19286/233571/18803/320404/20773/18534/17171/20617/13180/11886
GO:0034329	cell junction assembly	368	-0.275351	-1.22325	0.0330739	0.531576	0.510885	2817	tags=24%, list=17%, signal=20%	386750/18260/18189/320844/22388/228357/76965/268882/12389/11444/74342/75739/12388/22421/16410/12550/16971/21687/64085/71228/14402/242653/11426/241201/18772/232370/18750/16176/14619/58991/12738/11606/18198/12562/74117/19272/17920/224105/23888/239096/233067/19277/19699/20411/20354/19271/18164/192198/20583/13837/12739/14168/21838/13844/16979/53624/18186/50768/73608/320747/54409/13383/29819/73340/127…
GO:0010498	proteasomal protein catabolic process	402	-0.274796	-1.22708	0.0332681	0.532991	0.512245	3874	tags=26%, list=23%, signal=20%	22209/12005/68999/59025/20437/64136/13650/26419/19173/227693/68889/56469/17846/12387/26931/56353/226418/53323/50788/52377/207213/66894/57765/18858/217379/79043/81601/22393/231672/66333/21762/26442/69957/53380/67089/381293/211949/56736/14673/76857/268882/414872/12389/16912/67128/109689/56085/50721/66725/224826/192193/244373/329795/14950/20338/99375/18817/14265/70369/108159/81004/66597/236904/68366…
GO:0003323	type B pancreatic cell development	18	-0.57296	-1.50536	0.0333333	0.532991	0.512245	1936	tags=39%, list=12%, signal=34%	12160/19726/319757/53626/22418/13388/15378
GO:0007635	chemosensory behavior	17	0.583591	1.53852	0.0337079	0.53596	0.515099	2650	tags=29%, list=16%, signal=25%	14621/13491/404242/110648/18211
GO:0099177	regulation of trans-synaptic signaling	483	-0.271364	-1.22682	0.0337302	0.53596	0.515099	3034	tags=27%, list=18%, signal=23%	15466/15114/244049/12613/60613/20512/76089/18762/26570/14813/13684/18189/19219/14062/11551/110891/224671/19418/14815/11541/17395/67979/110304/70530/108068/21337/12801/11444/260297/20405/74342/224617/22421/15171/12550/18183/20908/328778/66725/64085/11516/16513/12877/12922/15566/11554/170571/14677/232370/18750/16176/58991/68404/11606/18198/18803/207683/14265/15978/73181/17920/69908/26413/327814/382…
GO:0006835	dicarboxylic acid transport	83	-0.376029	-1.37069	0.0338983	0.53596	0.515099	2999	tags=31%, list=18%, signal=26%	114644/20512/26570/14815/108068/231549/16181/18753/18399/16513/16176/17920/319924/18168/54393/67903/11611/14275/98256/13853/11539/268860/20617/12064/19164/12934
GO:0002065	columnar/cuboidal epithelial cell differentiation	127	-0.344744	-1.36074	0.0341365	0.53596	0.515099	2537	tags=25%, list=15%, signal=22%	22295/18128/14179/433899/22061/12550/13047/17921/18787/12160/20666/218756/17920/18109/12608/23795/19712/380959/19726/15205/319757/53626/22418/18472/13388/15378/229320/14465/14182/15375/12142/19130
GO:0010817	regulation of hormone levels	485	0.267037	1.20528	0.0343434	0.53596	0.515099	3171	tags=24%, list=19%, signal=20%	13489/16392/18575/27220/21336/280287/19662/74134/12952/14427/12426/14599/13640/13079/12290/330890/56708/15229/75767/74998/68897/12163/110524/54126/14378/20148/237625/71111/22044/14652/81799/13116/17918/12288/14601/20377/27359/12903/13616/101772/116838/13809/20778/56362/269275/18441/277328/12286/22018/13653/15486/16847/20787/12640/20619/20927/19892/16500/217166/15251/13078/66259/50934/14600/114664…
GO:0042711	maternal behavior	14	0.612511	1.53566	0.0343511	0.53596	0.515099	834	tags=36%, list=5%, signal=34%	11998/19211/18429/19109/54140
GO:0006886	intracellular protein transport	805	-0.248203	-1.1728	0.0344828	0.53596	0.515099	2587	tags=16%, list=15%, signal=14%	67727/231430/56433/503610/30058/170770/16193/223864/264134/69019/17938/16589/66624/72265/12550/21937/20908/66725/21687/70605/18753/17921/11426/235442/192193/56330/75734/11891/15242/14950/66616/56440/14180/56324/16650/20338/69089/11606/216363/65098/620631/72433/15978/74117/276770/17920/55943/26413/69482/67890/67384/68366/20296/66676/12317/17919/15482/11450/245638/67657/231103/108687/353258/73078/1…
GO:0002474	antigen processing and presentation of peptide antigen via MHC class I	42	0.455688	1.46503	0.0345489	0.53596	0.515099	2267	tags=26%, list=14%, signal=23%	14964/110557/14963/14129/14991/56325/15019/15042/15040/15013/12010
GO:0009948	anterior/posterior axis specification	47	-0.444962	-1.4657	0.0346232	0.53596	0.515099	1173	tags=15%, list=7%, signal=14%	56334/22418/17293/16869/12592/382089/13590
GO:0030836	positive regulation of actin filament depolymerization	10	0.677823	1.53952	0.0346821	0.53596	0.515099	1283	tags=30%, list=8%, signal=28%	11472/22349/14063
GO:0050673	epithelial cell proliferation	405	-0.275032	-1.23186	0.0348162	0.53596	0.515099	2862	tags=24%, list=17%, signal=21%	20304/56213/211401/12633/28113/18570/18121/18128/11689/238328/11541/16002/12192/16193/12389/73230/14184/12530/22061/22421/11839/12550/50721/21687/16974/71920/76905/15235/30878/12160/18750/14180/13123/11819/58991/16000/20666/20674/18803/12166/15978/18095/19272/94352/26413/74155/68833/18124/20296/56753/12608/14172/20317/50501/20583/15117/18176/14257/18028/328949/19694/73608/15205/19876/16009/19645/…
GO:0021700	developmental maturation	279	-0.284052	-1.22892	0.0348837	0.53596	0.515099	2788	tags=22%, list=17%, signal=19%	18128/18189/12310/105722/381293/17390/12725/54352/76378/13871/14184/170758/12393/66725/121021/329628/237339/233489/16000/72433/12562/73181/329557/270669/54611/18643/382018/18013/59003/19699/20354/12606/268697/11765/19726/15205/19645/11735/67141/12512/23829/241639/16509/56336/22418/71751/80906/12400/213541/235611/15387/69716/13039/13404/14682/14182/21808/56747/15375/19164/13618
GO:0033139	regulation of peptidyl-serine phosphorylation of STAT protein	23	0.538828	1.49925	0.0348837	0.53596	0.515099	2410	tags=35%, list=14%, signal=30%	319955/19713/15972/15967/15970/15962/16878/387510
GO:0034142	toll-like receptor 4 signaling pathway	30	0.489613	1.46605	0.0348837	0.53596	0.515099	3071	tags=37%, list=18%, signal=30%	16179/21898/74998/67245/17002/14063/217166/69601/22259/117149/20186
GO:0021766	hippocampus development	65	-0.396359	-1.38625	0.0350515	0.53596	0.515099	1617	tags=25%, list=10%, signal=22%	18124/13839/15496/18016/19699/14168/16975/12928/319757/16485/21907/18472/81907/11922/22284/19130
GO:0061311	cell surface receptor signaling pathway involved in heart development	29	-0.509116	-1.51177	0.0350515	0.53596	0.515099	3526	tags=38%, list=21%, signal=30%	12387/22416/15111/18121/18128/20671/16974/12166/22418/13388/18999
GO:0016358	dendrite development	260	-0.288058	-1.23525	0.0350877	0.53596	0.515099	2485	tags=23%, list=15%, signal=20%	11444/53883/224617/22421/213084/14270/66725/13047/54652/71228/66713/54713/12160/233489/58991/13636/14265/22067/73181/74117/17920/224105/13839/327814/109904/19283/17919/12501/19699/20354/70584/18223/329152/110197/13844/18186/12944/19876/16975/12928/14102/29819/22068/329934/110834/19878/14360/21907/18472/15387/11843/11423/269397/22359/12064/236794/19164/59036/22629
GO:0055078	sodium ion homeostasis	54	0.408849	1.38082	0.0350877	0.53596	0.515099	159	tags=9%, list=1%, signal=9%	13489/11998/11540/18429/21336
GO:0000086	G2/M transition of mitotic cell cycle	100	0.356246	1.34469	0.0351562	0.53596	0.515099	2450	tags=24%, list=15%, signal=21%	12575/76843/12428/74996/269582/12704/12013/50758/18795/238271/72088/319944/18761/12144/66993/59046/330177/20479/15937/381979/12579/12531/53892/56696
GO:0042177	negative regulation of protein catabolic process	110	-0.352587	-1.35649	0.0352697	0.536376	0.515498	4021	tags=33%, list=24%, signal=25%	108155/195359/15216/65114/17309/59025/21857/68889/13000/12306/56353/226418/545622/53325/15357/66333/12995/14813/269473/13636/70369/68833/110595/338352/67903/19025/65019/53378/14360/228769/108143/14811/93739/20617/19164/52033
GO:0010950	positive regulation of endopeptidase activity	143	-0.322111	-1.29466	0.0357853	0.537005	0.516103	3226	tags=23%, list=19%, signal=19%	20518/330721/20846/11684/74682/22035/11783/12633/18570/14062/51800/170770/109689/12042/56330/233489/13636/18095/16818/19712/50768/19876/14102/114774/56428/19878/14360/20201/13638/20617/240690/75083/227753
GO:0008356	asymmetric cell division	21	-0.546897	-1.4865	0.035865	0.537005	0.516103	2009	tags=33%, list=12%, signal=29%	66713/74117/22412/14168/51791/18999/20678
GO:0021761	limbic system development	89	-0.369776	-1.37176	0.035865	0.537005	0.516103	1617	tags=20%, list=10%, signal=18%	18124/13839/15496/18016/19699/14168/18186/16975/12928/319757/16485/21907/18472/81907/11922/22284/14182/19130
GO:0072148	epithelial cell fate commitment	15	-0.621305	-1.55211	0.035865	0.537005	0.516103	2788	tags=40%, list=17%, signal=33%	18128/14184/11819/15398/13388/19130
GO:0070848	response to growth factor	547	-0.26542	-1.21676	0.036	0.537005	0.516103	2955	tags=23%, list=18%, signal=19%	76089/16969/70673/70300/21814/11545/70568/56213/11783/12633/18570/18121/18128/18189/12310/105349/16952/83767/170676/14815/12192/67043/24066/14179/74747/16193/12389/73230/14184/14733/12393/23789/21687/14175/76905/170749/12843/225743/18787/83379/56330/211739/15242/56198/30878/329628/12160/56440/14180/20666/11606/20674/108153/11479/17965/18803/12562/12166/15936/74117/19272/26413/15398/239337/67384/1…
GO:0043632	modification-dependent macromolecule catabolic process	536	-0.265491	-1.21515	0.0362173	0.537005	0.516103	3332	tags=21%, list=20%, signal=18%	226418/53323/50788/78294/207213/66894/67702/57765/18858/217379/79043/81601/227334/22393/231672/57775/21762/12995/381305/24017/26442/69957/70160/53380/67089/381293/211949/56736/14673/76857/268882/20834/414872/12389/207952/225164/65113/16912/67128/109689/56085/50721/66725/70510/224826/269529/192193/19647/244373/329795/244179/20338/99375/18817/230484/66889/70369/108159/71393/68833/81004/66597/236904…
GO:2000737	negative regulation of stem cell differentiation	17	-0.581893	-1.49668	0.0363248	0.537005	0.516103	3432	tags=47%, list=20%, signal=37%	12454/22416/15208/22601/18128/19712/15205/18024
GO:0001505	regulation of neurotransmitter levels	243	0.294	1.24787	0.0365854	0.537005	0.516103	1608	tags=15%, list=10%, signal=14%	13489/12647/11540/268934/63993/21823/14573/18574/83762/208898/170952/11440/243764/20618/99296/171180/242662/17260/20519/15551/13616/13491/109905/116838/18441/12286/72560/11549/56637/108043/11441/20619/15565/64051/78771/231602/54524
GO:0071634	regulation of transforming growth factor beta production	32	-0.480029	-1.46516	0.0366599	0.537005	0.516103	2306	tags=22%, list=14%, signal=19%	16410/16163/18816/70495/14465/17022/21808
GO:1990089	response to nerve growth factor	32	-0.47923	-1.46272	0.0366599	0.537005	0.516103	1071	tags=38%, list=6%, signal=35%	84092/107746/20257/20404/76089/12310/83767/15205/12928/81907/12064/18205
GO:1990090	cellular response to nerve growth factor stimulus	32	-0.47923	-1.46272	0.0366599	0.537005	0.516103	1071	tags=38%, list=6%, signal=35%	84092/107746/20257/20404/76089/12310/83767/15205/12928/81907/12064/18205
GO:0031018	endocrine pancreas development	54	-0.426044	-1.43413	0.0368098	0.537005	0.516103	2697	tags=31%, list=16%, signal=27%	16952/16193/103988/17932/12160/15377/14607/19726/15205/319757/26424/53626/22418/13388/15378/381853/14465
GO:0007340	acrosome reaction	31	0.482241	1.46343	0.0368217	0.537005	0.516103	1721	tags=26%, list=10%, signal=23%	26565/11434/18795/22788/74267/18766/54524/55925
GO:0010952	positive regulation of peptidase activity	154	-0.316509	-1.28468	0.0368217	0.537005	0.516103	3857	tags=27%, list=23%, signal=21%	64704/13036/223453/11596/14824/22416/52377/20518/330721/20846/11684/74682/22035/11783/12633/18570/14062/51800/170770/109689/12042/56330/85305/233489/13636/18095/16818/12739/19712/50768/19876/14102/114774/56428/19878/14360/20201/13638/20617/240690/75083/227753
GO:1903531	negative regulation of secretion by cell	177	0.307969	1.26014	0.037037	0.537005	0.516103	2773	tags=23%, list=17%, signal=20%	13489/18575/27220/19224/12952/12495/16159/75767/12163/99296/22044/21938/15551/12231/20377/27359/13616/13491/109905/18007/269275/18441/20787/20927/243958/15565/16500/20479/110279/16322/67151/77125/16878/94090/79221/22259/13615/217344/18387/54615/12918
GO:1905314	semi-lunar valve development	31	-0.488541	-1.48247	0.037037	0.537005	0.516103	2279	tags=35%, list=14%, signal=31%	21937/56198/13636/18127/100952/19876/20897/19645/20564/21808/22160
GO:0001755	neural crest cell migration	57	0.402605	1.37296	0.037182	0.537005	0.516103	2153	tags=26%, list=13%, signal=23%	16392/20350/14573/14472/19713/14170/17311/13616/18188/107586/15251/20352/20347/20361/12159
GO:0046849	bone remodeling	94	0.362753	1.36517	0.0372439	0.537005	0.516103	4033	tags=36%, list=24%, signal=28%	16196/56492/27220/22034/17342/68588/20963/15551/18383/20377/21990/13040/56637/16847/16998/21934/170826/12349/237313/18439/20750/11625/23854/234515/215653/13836/27060/15932/16331/20779/15874/13386/23892/12494
GO:0070673	response to interleukin-18	10	-0.690575	-1.55483	0.0372671	0.537005	0.516103	2816	tags=60%, list=17%, signal=50%	225471/16182/18260/15978/12737/16173
GO:0032273	positive regulation of protein polymerization	107	-0.349756	-1.33479	0.0373444	0.537005	0.516103	3307	tags=28%, list=20%, signal=23%	50884/73178/260315/207495/14159/83767/57748/12389/83679/11867/23789/20259/93677/66713/66616/74117/18643/67384/56742/54631/12985/13494/13383/544963/17762/67771/13043/13191/227753/66898
GO:0043009	chordate embryonic development	690	-0.254463	-1.18612	0.0373444	0.537005	0.516103	3017	tags=21%, list=18%, signal=18%	231672/21414/13984/13617/13135/70300/21814/213081/211401/11695/11783/114712/18570/18121/18128/63856/58231/13798/238328/16002/14673/12192/50776/14179/106298/13871/225164/20671/78912/16410/73835/12550/12393/16974/11486/12042/17389/18552/11648/14234/19647/76044/15242/319583/12160/14180/11819/16000/20666/20732/99375/11479/16691/18803/12166/75196/18095/26413/18109/20670/347712/81004/18643/18127/57295/…
GO:0015918	sterol transport	75	0.37388	1.35379	0.0373832	0.537005	0.516103	3280	tags=31%, list=20%, signal=25%	100102/12491/237636/26565/16179/69060/18979/15450/20778/20288/11806/20479/11307/12638/11305/20423/22259/55938/59045/11807/20788/69863/11303
GO:0030301	cholesterol transport	75	0.37388	1.35379	0.0373832	0.537005	0.516103	3280	tags=31%, list=20%, signal=25%	100102/12491/237636/26565/16179/69060/18979/15450/20778/20288/11806/20479/11307/12638/11305/20423/22259/55938/59045/11807/20788/69863/11303
GO:0035304	regulation of protein dephosphorylation	75	0.374712	1.3568	0.0373832	0.537005	0.516103	4265	tags=36%, list=25%, signal=27%	13489/19049/76469/109700/108954/72112/59046/66959/21803/19264/77976/17931/66385/108912/54720/12953/217124/68188/50791/18518/73062/22627/19733/18596/72930/76497/14678
GO:0046174	polyol catabolic process	19	0.569868	1.53532	0.0378072	0.541028	0.519969	3310	tags=37%, list=20%, signal=30%	19211/64436/16330/212111/18216/234515/104015
GO:0021680	cerebellar Purkinje cell layer development	33	-0.469808	-1.45073	0.0378486	0.541028	0.519969	644	tags=18%, list=4%, signal=18%	27419/73668/13388/16869/56747/67269
GO:2000036	regulation of stem cell population maintenance	34	-0.46613	-1.44118	0.0379242	0.541028	0.519969	4702	tags=44%, list=28%, signal=32%	17869/21410/234594/72515/21678/12162/22601/22061/94352/22412/225895/19712/319757/18510/68036
GO:0030833	regulation of actin filament polymerization	138	-0.324787	-1.29557	0.0380762	0.541953	0.520859	2760	tags=23%, list=16%, signal=20%	13717/83767/57748/11867/225115/23789/20259/18753/93677/80880/66713/72042/66616/382562/66747/74117/18643/67384/237860/54631/12985/13383/75339/19684/11518/544963/67771/13043/12340/11519/227753/66898
GO:0150146	cell junction disassembly	18	0.576932	1.53782	0.0383142	0.543899	0.522728	2195	tags=33%, list=13%, signal=29%	53972/13838/72349/20927/21809/12260
GO:0021536	diencephalon development	67	0.377557	1.33801	0.0383877	0.543899	0.522728	2999	tags=24%, list=18%, signal=20%	13489/16392/14472/14601/19127/20473/211612/18293/12159/14632/20423/22272/12912/21869/20675/214593
GO:0002824	positive regulation of adaptive immune response based on somatic recombination of immune receptors built from immunoglobulin superfamily domains	119	0.349515	1.36014	0.0385356	0.544754	0.52355	2267	tags=20%, list=14%, signal=18%	12504/14964/110557/22034/18783/16159/56708/14963/14129/14991/15019/18761/15284/22788/16177/21803/15042/15040/19264/77727/16362/18439/15013/12010
GO:0071248	cellular response to metal ion	146	-0.319246	-1.29178	0.0387597	0.545569	0.524333	3230	tags=29%, list=19%, signal=24%	11827/17928/105675/18764/19122/12919/11690/70568/18189/105349/53945/241066/17395/110304/12550/66725/107589/17764/73181/26413/18013/18164/320404/12606/12944/11735/14102/16485/98396/74020/11518/110058/16476/234577/12891/14811/229521/20617/12335/233908/18024/227753/102278
GO:0045637	regulation of myeloid cell differentiation	182	0.310204	1.27318	0.0388548	0.545569	0.524333	2864	tags=23%, list=17%, signal=19%	17268/12504/17536/56492/27220/170741/22034/17342/21847/17260/237625/211770/17311/19411/14460/11789/20377/22778/56637/21803/15251/170826/12349/223870/223690/12370/23871/12768/235320/14281/57816/93675/12010/16171/16878/20851/72147/12912/26564/234515/215653/216781
GO:0050796	regulation of insulin secretion	163	0.315624	1.28348	0.0390144	0.545569	0.524333	2431	tags=20%, list=14%, signal=17%	13489/16392/18575/27220/19662/13640/12290/330890/12163/14378/71111/22044/14652/20377/27359/101772/269275/277328/16847/20787/20927/16500/217166/15251/66259/15376/67151/12097/14756/12894/12638/233081/18096
GO:0070989	oxidative demethylation	13	0.627811	1.53277	0.0390625	0.545569	0.524333	4504	tags=54%, list=27%, signal=39%	337924/26383/13113/231642/56388/72041/13077
GO:0018198	peptidyl-cysteine modification	46	-0.441727	-1.44389	0.0390947	0.545569	0.524333	4411	tags=54%, list=26%, signal=40%	11421/18126/332175/208884/66980/20202/245308/66220/57437/170719/71164/108672/11757/69372/19340/503610/208158/224617/20648/70605/69908/211329/72170/20201/15288
GO:0030041	actin filament polymerization	148	-0.317913	-1.284	0.0392157	0.545569	0.524333	2941	tags=27%, list=18%, signal=22%	50884/73178/76467/207495/27360/211401/13717/83767/57748/11867/225115/23789/20259/18753/93677/80880/66713/72042/66616/382562/66747/74117/18643/67384/237860/54631/12985/13383/75339/19684/11518/544963/14457/67771/13043/12340/11519/19201/227753/66898
GO:0051350	negative regulation of lyase activity	17	0.579179	1.52689	0.0393258	0.545569	0.524333	2604	tags=41%, list=16%, signal=35%	13489/14427/99296/18483/14428/100986/238161
GO:0070986	left/right axis specification	10	-0.679381	-1.52963	0.0393375	0.545569	0.524333	903	tags=40%, list=5%, signal=38%	18128/319757/13388/68146
GO:0030516	regulation of axon extension	105	-0.352664	-1.33897	0.0394191	0.545569	0.524333	2351	tags=21%, list=14%, signal=18%	65079/213084/16971/20360/22067/74117/320563/17919/20354/18186/68585/22418/71751/18472/12774/17762/20359/14297/13043/12064/12934/20562
GO:0014061	regulation of norepinephrine secretion	19	0.566472	1.52618	0.0396975	0.545569	0.524333	1554	tags=37%, list=9%, signal=33%	11540/18429/19224/99296/18441/11441/16500
GO:0048243	norepinephrine secretion	19	0.566472	1.52618	0.0396975	0.545569	0.524333	1554	tags=37%, list=9%, signal=33%	11540/18429/19224/99296/18441/11441/16500
GO:0001667	ameboidal-type cell migration	393	-0.272516	-1.21268	0.0397614	0.545569	0.524333	2843	tags=23%, list=17%, signal=20%	18214/18570/18128/105844/16952/11501/238328/11541/17395/16002/14673/18814/16189/14179/30953/73230/384009/20671/22421/16410/14270/330662/23789/21687/16974/14175/13731/11426/18787/14234/11881/18750/20360/11819/16000/11606/11479/13636/18803/12562/15978/74117/94352/18643/67384/18127/56753/12317/14172/20317/20354/20583/19270/15117/55982/14257/328949/18186/73608/19876/14389/20850/67903/14178/80837/3197…
GO:0007411	axon guidance	229	-0.295457	-1.25021	0.0399202	0.545569	0.524333	1617	tags=17%, list=10%, signal=15%	18124/13839/107751/19277/19699/20354/13837/18028/13844/18186/19876/11735/117606/319757/68802/16573/13840/18314/22418/13639/12215/230735/13841/20564/15399/235611/20359/13638/13723/16869/21808/12064/12934/18205/12767/14009/73710/20562
GO:0070665	positive regulation of leukocyte proliferation	139	0.333029	1.32644	0.0399202	0.545569	0.524333	1553	tags=20%, list=9%, signal=18%	12504/12575/16196/21336/22034/21898/16159/16453/56708/67245/17260/66824/12043/21813/17311/14256/20963/18761/11629/22788/12144/108723/81897/242122/56637/17973/20737/15040
GO:2001279	regulation of unsaturated fatty acid biosynthetic process	14	0.603202	1.51232	0.0400763	0.545569	0.524333	834	tags=29%, list=5%, signal=27%	11998/18783/237625/54140
GO:1901550	regulation of endothelial cell development	15	-0.606755	-1.51576	0.0400844	0.545569	0.524333	2279	tags=33%, list=14%, signal=29%	21937/16176/12562/11518/19878
GO:1903140	regulation of establishment of endothelial barrier	15	-0.606755	-1.51576	0.0400844	0.545569	0.524333	2279	tags=33%, list=14%, signal=29%	21937/16176/12562/11518/19878
GO:0046184	aldehyde biosynthetic process	17	-0.575115	-1.47924	0.0405983	0.549324	0.527943	2384	tags=35%, list=14%, signal=30%	50781/12160/11522/19712/216134/103711
GO:0032607	interferon-alpha production	29	0.483295	1.44071	0.040619	0.549324	0.527943	1439	tags=24%, list=9%, signal=22%	21898/22040/71586/54123/17381/81897/268857
GO:0014044	Schwann cell development	31	0.479208	1.45423	0.0406977	0.549324	0.527943	3633	tags=35%, list=22%, signal=28%	93742/53321/225608/211323/234094/11652/192897/20481/67453/192119/17988
GO:0050872	white fat cell differentiation	13	-0.643749	-1.56479	0.0408163	0.549324	0.527943	1571	tags=46%, list=9%, signal=42%	70673/81004/20583/12606/13017/14165
GO:0051258	protein polymerization	235	-0.292516	-1.24325	0.0410156	0.549324	0.527943	3352	tags=26%, list=20%, signal=21%	110135/53323/50884/73178/76467/260315/72119/207495/14159/27360/211401/13717/83767/14161/57748/12389/83679/11867/225115/17857/23789/20259/18753/93677/80880/66713/72042/66616/382562/66747/12562/74117/18643/67384/56742/237860/328580/54631/13429/14168/12985/12944/13494/67141/13383/75339/19684/11518/544963/14457/71956/17762/67771/13043/12340/51885/20617/13191/11519/19201/227753/66898
GO:0002067	glandular epithelial cell differentiation	50	-0.433302	-1.44161	0.0410678	0.549324	0.527943	1216	tags=22%, list=7%, signal=20%	23795/19726/15205/319757/53626/22418/13388/15378/14465/15375/19130
GO:0035272	exocrine system development	48	-0.440526	-1.4485	0.0411523	0.549324	0.527943	3970	tags=44%, list=24%, signal=33%	20682/13607/16772/12162/16337/21817/16002/14179/16193/12388/12550/328778/16000/13608/18095/20583/18028/18186/14178/14182/14165
GO:0050778	positive regulation of immune response	448	0.266604	1.19636	0.0412371	0.549324	0.527943	2822	tags=21%, list=17%, signal=18%	12504/14964/19369/110557/14290/12491/12169/74414/16768/14289/77647/22034/18783/18755/21898/16159/77799/56708/12810/12482/230126/14963/14129/56792/14991/17260/68891/237625/66824/30925/72349/12043/239743/22040/15019/12267/20963/54123/12231/18761/12630/17381/15284/22788/16177/109905/108723/81897/242122/12274/14063/14133/20787/77777/20737/21803/15042/15040/74256/19264/14293/14294/77727/625018/232341/…
GO:0048588	developmental cell growth	242	-0.291239	-1.2416	0.0412574	0.549324	0.527943	2006	tags=17%, list=12%, signal=16%	15468/11554/232854/20360/233489/16000/68404/11606/22067/74117/11731/320563/382018/17919/20354/14168/234214/18186/319757/68585/22418/71751/18472/110058/12774/13841/20564/81907/15387/17762/20359/12891/319974/14297/13043/22284/240396/12064/236794/12934/12767/20562
GO:0001756	somitogenesis	71	-0.39047	-1.3822	0.0413223	0.549324	0.527943	3741	tags=35%, list=22%, signal=27%	83993/84653/17877/226049/22416/11308/16842/50884/18128/225164/16974/14234/12166/18095/56334/17285/18530/22138/22418/13388/17293/16869/21407/382089/19164
GO:0031345	negative regulation of cell projection organization	185	-0.304096	-1.25618	0.0413386	0.549324	0.527943	2351	tags=23%, list=14%, signal=20%	65079/213084/16971/66725/23789/22352/269473/18753/121021/20360/216363/13636/22067/73181/74117/70369/56753/19283/20354/13837/19270/14168/21838/13844/18186/15205/14580/68585/22068/22418/14360/18472/12774/13841/20359/331401/231580/231474/19164/259277/22629/20562
GO:0040018	positive regulation of multicellular organism growth	36	0.464274	1.43986	0.0414201	0.549324	0.527943	1143	tags=22%, list=7%, signal=21%	13489/338346/59030/14599/22349/12043/14601/22778
GO:0090276	regulation of peptide hormone secretion	203	0.306646	1.26807	0.04158	0.550272	0.528853	2499	tags=20%, list=15%, signal=17%	13489/16392/18575/27220/280287/19662/12426/13640/12290/330890/56708/12163/54126/14378/71111/22044/14652/14601/20377/27359/101772/269275/277328/16847/20787/20927/16500/217166/15251/66259/15376/67151/12097/14756/12894/12638/233081/16878/18096/233079
GO:0097485	neuron projection guidance	230	-0.294609	-1.2476	0.0419162	0.552535	0.531029	1617	tags=17%, list=10%, signal=15%	18124/13839/107751/19277/19699/20354/13837/18028/13844/18186/19876/11735/117606/319757/68802/16573/13840/18314/22418/13639/12215/230735/13841/20564/15399/235611/20359/13638/13723/16869/21808/12064/12934/18205/12767/14009/73710/20562
GO:0044265	cellular macromolecule catabolic process	880	-0.243267	-1.154	0.0419287	0.552535	0.531029	3332	tags=21%, list=20%, signal=17%	226418/53323/19819/50788/52377/75553/78294/207213/66894/67702/57765/18858/67207/69241/68092/217379/79043/81601/22057/227334/22393/231672/57775/66333/21762/12995/381305/68209/24017/73158/26442/69957/11783/70160/14853/53380/105859/67089/387609/16784/320720/381293/211949/56736/14673/76857/12192/268882/20834/414872/16193/12389/207952/225164/65113/16912/67128/14733/109689/72544/56085/50721/16971/66725…
GO:0045747	positive regulation of Notch signaling pathway	40	-0.453949	-1.46017	0.0421687	0.553074	0.531546	3381	tags=35%, list=20%, signal=28%	15208/56426/22601/18128/22061/140780/20674/15205/19876/16590/56224/13388/21808/14165
GO:0062207	regulation of pattern recognition receptor signaling pathway	77	0.368566	1.34931	0.0422794	0.553074	0.531546	2824	tags=30%, list=17%, signal=25%	12491/240518/21898/67245/30936/17002/54123/81897/73914/14063/224840/22174/217166/16362/234311/19280/224938/69601/223752/22259/217365/117149/100340
GO:0061029	eyelid development in camera-type eye	12	-0.655412	-1.56697	0.0423387	0.553074	0.531546	1852	tags=33%, list=11%, signal=30%	20666/20897/16476/22160
GO:0051823	regulation of synapse structural plasticity	10	0.669106	1.51973	0.0423892	0.553074	0.531546	1380	tags=40%, list=8%, signal=37%	13489/12540/52163/11441
GO:0043410	positive regulation of MAPK cascade	473	0.262742	1.1869	0.0424242	0.553074	0.531546	2804	tags=20%, list=17%, signal=17%	13489/269016/21785/12504/268934/29875/65956/19211/12491/27220/280287/17969/24064/15531/319955/16543/14289/22034/16179/21898/13838/18829/19713/20295/109700/104709/14170/13176/66824/71111/22029/13544/81799/18795/17311/20963/22436/70097/69534/12540/100532/13616/13491/109905/13857/18441/81897/11835/230777/14816/16012/14063/11549/16847/17318/245527/11441/330177/23938/21803/20410/21934/404710/12421/146…
GO:0046165	alcohol biosynthetic process	121	-0.337137	-1.31681	0.0426829	0.553074	0.531546	3197	tags=28%, list=19%, signal=23%	67815/14528/15357/13361/194357/15490/75678/11808/73166/235293/50781/66113/59012/244373/12160/16176/19286/17855/233571/18803/320581/15978/238055/13166/320404/19712/20773/18534/19302/18194/17171/20617/13180/11886
GO:0046883	regulation of hormone secretion	266	0.28775	1.2366	0.0426829	0.553074	0.531546	2773	tags=21%, list=17%, signal=18%	13489/16392/18575/27220/21336/280287/19662/12952/14427/12426/13640/12290/330890/56708/75767/12163/54126/14378/237625/71111/22044/14652/81799/14601/20377/27359/13616/101772/269275/18441/277328/16847/20787/20927/16500/217166/15251/66259/16322/15376/67151/20750/12097/14756/12894/12803/12638/233081/16878/18096/233079/13615/12912/18387/54615/12918
GO:0043900	regulation of multi-organism process	76	0.368701	1.3413	0.0427509	0.553074	0.531546	1324	tags=22%, list=8%, signal=21%	18429/192199/26565/230126/12659/18795/17381/22788/74267/13491/269275/18441/11857/11835/22635/18766/229357
GO:0009953	dorsal/ventral pattern formation	100	-0.358985	-1.35464	0.0428571	0.553074	0.531546	2945	tags=27%, list=18%, signal=22%	70300/213081/13172/18121/228357/13798/14179/22421/16974/17965/12166/26407/12667/23893/319757/19335/116810/22158/73668/15399/240888/240590/16869/68146/15375/66042/19164
GO:0021987	cerebral cortex development	91	-0.36335	-1.34716	0.0430108	0.553074	0.531546	3542	tags=33%, list=21%, signal=26%	19353/13131/12387/15228/233064/13797/242620/16874/381293/268882/14270/16974/329628/18993/20674/171167/19699/14168/19876/16975/12928/319757/68585/100609/21335/21907/18472/15387/14182/19164
GO:0080154	regulation of fertilization	24	0.516551	1.45482	0.0431373	0.553074	0.531546	1322	tags=29%, list=8%, signal=27%	26565/12659/18795/22788/74267/22635/18766
GO:2001280	positive regulation of unsaturated fatty acid biosynthetic process	11	0.649414	1.51147	0.043222	0.553074	0.531546	834	tags=36%, list=5%, signal=35%	11998/18783/237625/54140
GO:0060236	regulation of mitotic spindle organization	29	-0.492074	-1.46116	0.043299	0.553074	0.531546	1950	tags=31%, list=12%, signal=27%	14677/18817/56742/68942/100088/13494/21335/13191/15511
GO:0032228	regulation of synaptic transmission, GABAergic	36	0.458942	1.42333	0.0433925	0.553074	0.531546	1623	tags=22%, list=10%, signal=20%	13489/11540/19211/21336/12426/15551/11549/12349
GO:0014848	urinary tract smooth muscle contraction	15	0.583943	1.48879	0.0435606	0.553074	0.531546	3601	tags=53%, list=21%, signal=42%	21336/381290/12288/277328/231602/243931/21385/16531
GO:0060746	parental behavior	15	0.584721	1.49078	0.0435606	0.553074	0.531546	834	tags=33%, list=5%, signal=32%	11998/19211/18429/19109/54140
GO:0006940	regulation of smooth muscle contraction	62	-0.402449	-1.38748	0.043659	0.553074	0.531546	2780	tags=37%, list=17%, signal=31%	19219/12310/14062/11551/11541/12671/12389/21337/11486/11554/58991/50501/16818/20416/114774/238130/110834/208188/16590/11539/13043/268860/18167
GO:1901799	negative regulation of proteasomal protein catabolic process	42	-0.44722	-1.44208	0.043659	0.553074	0.531546	969	tags=33%, list=6%, signal=31%	108155/15216/59025/68889/56353/226418/66333/70369/67903/53378/228769/108143/93739/52033
GO:1904888	cranial skeletal system development	67	-0.387554	-1.35447	0.043659	0.553074	0.531546	3140	tags=30%, list=19%, signal=24%	13345/70300/213081/14179/22061/12393/14175/17389/14234/20204/22412/30791/111970/19335/22158/54139/15399/16869/21808/22160
GO:0042403	thyroid hormone metabolic process	26	-0.511694	-1.48834	0.04375	0.5531	0.531571	1344	tags=27%, list=8%, signal=25%	19699/18510/12971/16522/107585/13039/70337
GO:0015800	acidic amino acid transport	66	-0.38818	-1.3572	0.0439331	0.554287	0.532712	2999	tags=35%, list=18%, signal=29%	114644/20512/26570/14815/14412/108068/231549/16181/16513/16176/17920/319924/18168/54393/67903/98256/13853/11539/268860/20617/12064/19164/12934
GO:0031650	regulation of heat generation	15	-0.595313	-1.48718	0.0443038	0.556759	0.535087	2862	tags=47%, list=17%, signal=39%	20304/12801/30878/16176/12774/268860/13618
GO:0021612	facial nerve structural organization	10	0.661846	1.50324	0.044316	0.556759	0.535087	923	tags=30%, list=5%, signal=28%	20350/13654/15407
GO:0071425	hematopoietic stem cell proliferation	20	-0.554387	-1.48876	0.0443975	0.556759	0.535087	685	tags=20%, list=4%, signal=19%	22418/213541/14825/18712
GO:0051549	positive regulation of keratinocyte migration	11	-0.664219	-1.54917	0.0446247	0.558483	0.536745	2643	tags=45%, list=16%, signal=38%	17395/18787/15117/14178/14165
GO:0071363	cellular response to growth factor stimulus	535	-0.262257	-1.1992	0.0447154	0.558494	0.536755	2955	tags=22%, list=18%, signal=19%	76089/16969/70673/70300/21814/11545/70568/56213/11783/12633/18570/18121/18128/18189/12310/105349/16952/83767/170676/14815/12192/67043/24066/14179/74747/16193/12389/73230/14184/14733/12393/23789/21687/14175/76905/170749/12843/225743/18787/83379/56330/211739/15242/56198/30878/329628/12160/56440/14180/20666/11606/108153/11479/17965/18803/12562/12166/74117/19272/15398/239337/67384/18127/20296/100952/…
GO:0046879	hormone secretion	319	0.284036	1.23626	0.0448065	0.55851	0.536771	3163	tags=24%, list=19%, signal=19%	13489/16392/18575/27220/21336/280287/19662/12952/14427/12426/13640/12290/330890/56708/15229/75767/74998/12163/54126/14378/237625/71111/22044/14652/81799/17918/12288/14601/20377/27359/13616/101772/116838/269275/18441/277328/16847/20787/12640/20619/20927/16500/217166/15251/66259/16322/15376/19326/67151/20750/12097/14756/12894/12803/12638/233081/16878/18096/233079/14725/13615/19276/12912/18387/54615…
GO:0060047	heart contraction	207	0.299578	1.24598	0.045082	0.56082	0.538991	2604	tags=21%, list=16%, signal=18%	13489/399548/21823/16493/17896/18429/381290/21393/19736/13506/12290/12373/243764/14652/17897/54140/12288/17906/12540/13616/244431/11549/20787/11441/16521/20536/606496/70008/14681/57814/21924/17888/13052/18821/18438/140492/433809/208727/109620/20928/17248/13615/20265/238161
GO:0031648	protein destabilization	45	-0.43948	-1.42685	0.0453608	0.563162	0.541242	3980	tags=33%, list=24%, signal=25%	65114/13036/20437/17846/214498/19122/20671/50721/18817/231600/664994/19302/20617/12335/227753
GO:0015721	bile acid and bile salt transport	21	0.549114	1.51566	0.0454545	0.563202	0.54128	4998	tags=57%, list=30%, signal=40%	231290/28253/20493/75750/17339/28250/20186/58807/241877/12780/76408/64008
GO:0021984	adenohypophysis development	14	0.599203	1.5023	0.0458015	0.564406	0.542437	1145	tags=21%, list=7%, signal=20%	13489/14601/19127
GO:0032682	negative regulation of chemokine production	14	0.595991	1.49424	0.0458015	0.564406	0.542437	3432	tags=57%, list=20%, signal=45%	11847/81799/23938/16600/13836/20186/14385/52615
GO:0006836	neurotransmitter transport	232	0.29232	1.23998	0.0459082	0.564406	0.542437	1790	tags=16%, list=11%, signal=14%	13489/11540/268934/20508/21823/14573/231290/83762/208898/11440/243764/20618/171180/242662/17260/20519/15551/13616/13491/109905/116838/18441/12286/75209/11549/56637/22348/108043/11441/20619/15565/64051/78771/231602/54524/55925/381979
GO:1902931	negative regulation of alcohol biosynthetic process	14	-0.614422	-1.51324	0.0460251	0.564406	0.542437	2384	tags=64%, list=14%, signal=55%	20655/19091/11816/14581/50781/244373/12160/320581/19712
GO:0051494	negative regulation of cytoskeleton organization	140	-0.320374	-1.28033	0.0460922	0.564406	0.542437	2527	tags=22%, list=15%, signal=19%	208158/78926/70997/225115/23789/20259/18753/93677/80880/329795/382562/66747/12562/233977/385354/224105/18643/56363/56753/237860/14168/50768/75339/56226/19684/11518/12340/20617/17245/11519/227753
GO:0042755	eating behavior	44	0.429052	1.3921	0.0462428	0.564406	0.542437	1332	tags=20%, list=8%, signal=19%	11540/21823/12491/18429/21336/99296/22044/18441/16847
GO:0001944	vasculature development	698	-0.24906	-1.167	0.0462777	0.564406	0.542437	2830	tags=21%, list=17%, signal=19%	12633/18570/18121/18128/18189/19219/105844/11689/16952/58231/11489/11501/17390/238328/17395/16002/12192/18814/14179/223864/12389/80898/73230/225164/20671/223780/22421/16410/50721/21937/16971/21687/107589/71920/13713/76905/13731/12843/16790/18552/121021/18787/14234/12922/14370/15242/30878/246691/18750/14180/16176/11819/58991/16000/20732/11606/72713/218756/13636/18803/12562/12166/15978/73181/18095/…
GO:0040017	positive regulation of locomotion	536	-0.261125	-1.19517	0.0462777	0.564406	0.542437	2892	tags=22%, list=17%, signal=19%	70568/16399/20304/18214/18570/18128/19219/12773/105722/14062/11551/16952/58231/11501/17390/11541/17395/16002/14161/16189/223864/12389/21337/384009/224617/22421/14068/16410/16971/20908/330662/21687/107589/18552/18787/12775/14234/320664/12877/85305/18750/14180/20360/16176/16170/16000/11606/654459/11479/233571/18803/12562/15978/74117/26413/18124/18643/67384/18127/20296/12317/237860/19283/14172/19699…
GO:0048483	autonomic nervous system development	48	0.414934	1.3691	0.0465116	0.565658	0.543641	1043	tags=21%, list=6%, signal=20%	20350/14573/434769/14472/19713/668303/13654/15407/20471/15284
GO:0022600	digestive system process	101	0.349811	1.32418	0.0466019	0.565658	0.543641	1849	tags=20%, list=11%, signal=18%	21785/233549/12491/18429/21336/19662/237636/12426/69060/21898/22349/71111/17063/20778/81897/11806/29816/72077/21786/232341
GO:0021819	layer formation in cerebral cortex	11	-0.662406	-1.54494	0.0466531	0.565658	0.543641	1344	tags=45%, list=8%, signal=42%	12387/19699/16975/21907/18472
GO:0015872	dopamine transport	53	0.398589	1.33666	0.046875	0.565812	0.543789	2079	tags=30%, list=12%, signal=27%	13489/14573/18546/12495/11440/20618/171180/20519/15551/332110/15565/54524/55925/319508/16490/269642
GO:0001660	fever generation	13	-0.62991	-1.53115	0.0469388	0.565812	0.543789	2862	tags=69%, list=17%, signal=57%	19218/21943/20304/12801/16181/16176/16175/12774/13618
GO:0060249	anatomical structure homeostasis	361	0.273764	1.20923	0.0469388	0.565812	0.543789	2012	tags=17%, list=12%, signal=15%	21785/59030/16196/56492/27220/19662/20289/19224/319955/235587/22034/18783/21898/330890/12824/12043/12307/17063/14256/20963/72088/14460/53379/18761/11789/332110/18383/216049/21749/12144/18441/13040/104271/81897/271209/21752/22174/20927/74108/21803/19892/16998/19891/231602/21934/15251/170826/22141/12349/21748/74335/16905/12839/21786/13052/327762/21750/50912/237313/19126/22589/18439
GO:0002028	regulation of sodium ion transport	84	0.363809	1.34797	0.047259	0.56857	0.546439	2226	tags=23%, list=13%, signal=20%	13489/399548/100102/381290/14169/74513/18795/17999/13430/13491/57780/21803/18301/232341/18626/94253/18438/57816/11652
GO:0045766	positive regulation of angiogenesis	170	-0.30309	-1.24525	0.0475285	0.568664	0.546529	2862	tags=25%, list=17%, signal=21%	20304/18570/16952/11489/17395/16002/223864/80898/73230/223780/50721/21937/21687/76905/18787/14234/18750/16176/58991/18803/12562/68833/18127/14172/70584/18176/16175/18186/54409/80837/68585/22418/11518/17228/208188/21907/13388/217369/18704/14465/18654/18024/12767
GO:0098801	regulation of renal system process	40	0.45135	1.42253	0.047619	0.568664	0.546529	159	tags=12%, list=1%, signal=12%	13489/11998/11540/18429/21336
GO:0043269	regulation of ion transport	679	0.254719	1.17982	0.0478011	0.568664	0.546529	2604	tags=21%, list=16%, signal=19%	13489/19739/11998/399548/16538/100102/12504/11540/14573/11847/16492/19211/11472/16528/16493/16520/18429/18546/381290/72054/19736/18783/16512/26565/12495/269994/12290/16453/66109/12373/14169/11440/20618/99296/171180/17260/74513/170483/69454/242735/237625/71111/22044/14652/12043/22065/18795/17999/238271/54140/20963/12292/15551/17918/13430/12288/11941/269109/56365/12766/13616/13491/18441/13040/27732…
GO:0045981	positive regulation of nucleotide metabolic process	33	-0.463711	-1.4319	0.0478088	0.568664	0.546529	4702	tags=48%, list=28%, signal=35%	17869/18125/26395/18126/68197/16337/14913/11541/16189/103988/16000/14447/15978/18127/58805/19164
GO:1900544	positive regulation of purine nucleotide metabolic process	33	-0.463711	-1.4319	0.0478088	0.568664	0.546529	4702	tags=48%, list=28%, signal=35%	17869/18125/26395/18126/68197/16337/14913/11541/16189/103988/16000/14447/15978/18127/58805/19164
GO:0003416	endochondral bone growth	28	0.489447	1.45259	0.0479846	0.568664	0.546529	4210	tags=43%, list=25%, signal=32%	218772/21813/373864/242509/19411/12839/18984/666279/12622/14042/18159/21825
GO:0014743	regulation of muscle hypertrophy	67	0.373205	1.32259	0.0479846	0.568664	0.546529	2020	tags=22%, list=12%, signal=20%	381290/67731/19736/108655/17260/22065/21938/11549/56637/67655/606496/16905/230857/14464/18438
GO:0045088	regulation of innate immune response	155	0.31402	1.26111	0.0480167	0.568664	0.546529	1960	tags=18%, list=12%, signal=16%	13489/19369/74414/16768/14289/21898/16159/12810/104709/14991/66824/30925/22040/54123/66222/17381/81897/73914/328829/224840/20787/77777/22174/268857/15040/16362/328830/12768
GO:0045605	negative regulation of epidermal cell differentiation	14	-0.608986	-1.49986	0.0481172	0.568664	0.546529	3381	tags=50%, list=20%, signal=40%	15208/18128/22061/19694/15205/13388/21808
GO:0099550	trans-synaptic signaling, modulating synaptic transmission	12	-0.644293	-1.54039	0.0483871	0.568664	0.546529	3597	tags=50%, list=21%, signal=39%	29873/13643/14062/12801/13844/12064
GO:1903624	regulation of DNA catabolic process	12	-0.64569	-1.54373	0.0483871	0.568664	0.546529	2840	tags=42%, list=17%, signal=35%	11783/16193/16009/66454/12683
GO:0031100	animal organ regeneration	23	0.521844	1.452	0.0484496	0.568664	0.546529	3865	tags=48%, list=23%, signal=37%	72043/16880/326622/11806/21803/16438/16878/14632/11807/11818/14055
GO:0046939	nucleotide phosphorylation	84	-0.369164	-1.34904	0.0486258	0.568664	0.546529	3294	tags=27%, list=20%, signal=22%	16337/17928/227659/16969/12183/20533/74747/103988/50721/18641/16000/14447/15978/241113/74246/58805/56428/212032/229949/78801/18103/18655/19164
GO:0060972	left/right pattern formation	19	-0.560968	-1.49231	0.0486258	0.568664	0.546529	1227	tags=26%, list=7%, signal=24%	18128/15223/319757/13388/68146
GO:0014070	response to organic cyclic compound	620	0.253845	1.1713	0.0486381	0.568664	0.546529	2778	tags=19%, list=17%, signal=17%	13489/16392/19739/15552/19049/11540/14573/19369/11461/12491/18429/21336/381290/67731/19736/11898/12952/108655/14608/14599/13640/11434/12373/67245/93721/15972/110524/99296/17260/18600/12043/21813/22065/18795/71586/15551/21673/13430/66629/332110/13207/20471/20377/12144/17068/14680/13491/109905/18441/277328/81897/11835/73914/54377/16440/13653/19368/12705/72999/19220/207728/606496/21803/17842/21974/2…
GO:0002792	negative regulation of peptide secretion	103	0.345331	1.31238	0.0487329	0.568703	0.546567	3458	tags=27%, list=21%, signal=22%	13489/18575/27220/16159/75767/12163/12231/20377/27359/13491/18007/269275/20787/20927/243958/16500/67151/77125/79221/22259/217344/54615/12918/24111/22364/20371/15932/215445
GO:0015718	monocarboxylic acid transport	158	0.311671	1.25384	0.0489362	0.569445	0.54728	2710	tags=22%, list=16%, signal=19%	13489/231290/12491/18429/19662/56018/72054/217316/18783/26565/99296/28253/237625/22044/104681/20963/20519/15551/13491/12286/22348/15565/64051/21934/66859/20493/18439/11652/18216/12298/76257/75750/17339/28250/26459
GO:0002699	positive regulation of immune effector process	235	0.290617	1.23056	0.0489796	0.569445	0.54728	2499	tags=20%, list=15%, signal=17%	14964/19369/110557/12491/19662/16768/22034/108655/21898/16159/56708/230126/14963/14129/56792/14991/68891/237625/30925/15019/20963/15284/22788/16177/109905/81897/12274/14063/77777/21803/15042/15040/19264/77727/16362/18439/234311/77125/20361/15013/12010/16171/27278/20851/240354/233079
GO:0035019	somatic stem cell population maintenance	54	-0.419043	-1.41056	0.0490798	0.569545	0.547376	2946	tags=41%, list=18%, signal=34%	12162/22601/70673/18121/387609/14184/22061/22421/319583/20674/99375/13711/22412/225895/19712/15205/21907/18510/16590/17173/18999/14165
GO:0045616	regulation of keratinocyte differentiation	30	-0.480838	-1.44429	0.0493827	0.570047	0.547859	2788	tags=37%, list=17%, signal=31%	18128/12192/22061/74155/94092/11688/16680/19694/19878/18103/21808
GO:1903532	positive regulation of secretion by cell	351	0.274629	1.21022	0.0493827	0.570047	0.547859	2457	tags=19%, list=15%, signal=16%	13489/16392/11998/11540/12491/18429/27220/21336/280287/18546/19662/14427/18783/26565/12426/21898/56708/11440/54126/68891/237625/71111/22044/14652/56373/81799/54140/20963/18761/66629/14601/27359/22788/13616/101772/18441/277328/14063/16847/15565/21803/15040/16500/21934/15251/66259/20479/77371/18439/67151/77125/20750/12097/21809/14756/11307/12803/12638/233081/16878/76338/18216/18096/239556/22341
GO:0050775	positive regulation of dendrite morphogenesis	51	-0.428032	-1.42192	0.0495868	0.570047	0.547859	2371	tags=33%, list=14%, signal=29%	245886/21844/574437/231672/224617/213084/13047/66713/74117/17919/19699/18223/16975/29819/18472/11423/269397
GO:0051480	regulation of cytosolic calcium ion concentration	340	0.276128	1.21096	0.0495868	0.570047	0.547859	2875	tags=24%, list=17%, signal=20%	13489/140741/11998/12504/14290/16493/12491/18429/21336/280287/381290/14289/14427/12426/16453/12373/12482/99296/71111/14652/12043/12307/22065/16527/12267/54140/17918/12288/11941/14601/13198/12766/387285/13857/18441/277328/12286/230777/16440/14816/14063/11549/19220/21803/231602/56089/22368/19264/14293/213439/14294/216144/12776/12768/18821/18439/18438/233979/110893/16438/12159/78688/20190/233081/809…
GO:1990830	cellular response to leukemia inhibitory factor	119	-0.334294	-1.29802	0.0496894	0.570047	0.547859	3521	tags=34%, list=21%, signal=27%	21888/13860/214424/15221/56426/94214/67897/217379/192120/74682/19300/12301/13626/24066/15569/20810/104174/20671/20962/14872/14175/19725/54342/79235/14884/69482/109904/18542/56515/67664/13682/29808/51869/26424/72170/71371/69106/28071/93762/18999/13017
