# Supplementary material for: Intrauterine hyperglycemia impairs memory across two generations
Source: Transl Psychiatry. 2021 Aug 20;11:434. doi: 10.1038/s41398-021-01565-7 (PMC8379206; doi:10.1038/s41398-021-01565-7)
Supplement: Supplementary file 6 — Table S4 [file 41398_2021_1565_MOESM6_ESM.xlsx]

## Sheet: Table S4
Table S4 Differentially expressed genes in hippocampus of F2-GDM male offspring
genesymbol	logFC	AveExpr	t	P.Value	adj.P.Val	B	EntrezID	Probe_Id
2020-03-01	-1.54333	5.57024	-7.69716	3.45e-05	0.00291467	2.81593	72925	ILMN_2918977
1100001F19Rik	-1.25063	7.01091	-10.9257	2.08e-06	0.000793259	5.578	NA	ILMN_2523903
1110006E14Rik	1.1079	6.71484	6.55795	0.000116413	0.00564749	1.57653	NA	ILMN_1258966
1110012J17Rik	1.83222	8.2862	7.67102	3.54e-05	0.00294416	2.78928	68617	ILMN_1257630
1200012P04Rik	-2.2985	6.12513	-4.3637	0.00192175	0.0304069	-1.31914	NA	ILMN_1245384
1200015N20Rik	-1.50496	9.43957	-16.3275	7.12e-08	0.000142348	8.58332	NA	ILMN_2591158
1500015G18Rik	-2.53263	3.61212	-3.89457	0.00382386	0.0465961	-2.029	NA	ILMN_1227873
1500041B16Rik	-1.43051	7.3672	-14.4571	2e-07	0.000228685	7.71077	NA	ILMN_1218353
1700020C11Rik	-1.2968	6.68689	-10.6344	2.6e-06	0.000915653	5.36626	67900	ILMN_2624145
1700020I14Rik	-1.26329	4.60372	-4.45279	0.0016924	0.0278493	-1.18774	NA	ILMN_2609506
1700022A21Rik	2.13444	1.33868	9.06952	9.45e-06	0.00163246	4.10989	72252	ILMN_2755448
1700023F06Rik	1.20573	6.69085	4.11672	0.00274992	0.0379624	-1.68924	NA	ILMN_2677532
1700045I19Rik	-1.22593	4.4107	-3.96841	0.00342438	0.0436326	-1.91538	74264	ILMN_2967255
1700081H05Rik	-1.25605	5.08152	-19.8797	1.32e-08	6.79e-05	9.89469	NA	ILMN_1220608
1700122O11Rik	-2.69573	1.34934	-12.1049	8.9e-07	0.000530597	6.37379	76651	ILMN_1215484
2010001A14Rik	2.88235	2.69928	4.82339	0.00100995	0.0201951	-0.653488	76516	ILMN_1251423
2010001H16Rik	-1.29089	6.84961	-9.32003	7.59e-06	0.00142858	4.32551	NA	ILMN_2435302
2010001M06Rik	3.67137	1.84307	6.44164	0.000132915	0.00613917	1.44051	NA	ILMN_2485410
2010004N17Rik	-1.68935	4.97677	-15.361	1.2e-07	0.000184597	8.15088	NA	ILMN_1237109
2010321I05Rik	1.1773	8.31957	11.4121	1.45e-06	0.000678449	5.91784	NA	ILMN_2423249
2210017A09Rik	-2.79746	7.10151	-8.50073	1.58e-05	0.00193858	3.59765	NA	ILMN_2548302
2310007F21Rik	-1.032	5.48234	-8.5114	1.57e-05	0.00193858	3.60757	66939	ILMN_1238583
2310007H09Rik	-1.01561	5.39344	-6.15715	0.000185115	0.00723831	1.09995	76429	ILMN_1230604
2310043N10Rik	1.24374	8.24742	5.16163	0.000641559	0.0150989	-0.183736	66961	ILMN_2493030
2310061C15Rik	1.08258	3.98059	6.48083	0.000127085	0.0059591	1.48655	66531	ILMN_2743660
2310061N02Rik	2.06899	1.2949	5.17772	0.000628113	0.014919	-0.161813	69661	ILMN_2649464
2410004A20Rik	-1.29962	2.972	-4.27869	0.00217185	0.0328481	-1.44558	66991	ILMN_1239178
2410024N13Rik	1.70527	1.8736	3.96385	0.00344772	0.0437356	-1.92238	NA	ILMN_1225623
2410187C16Rik	1.11529	3.10911	6.1023	0.000197556	0.00741533	1.03298	76773	ILMN_2738921
2510049I19Rik	-2.60773	2.26186	-3.98107	0.00336042	0.0431112	-1.89596	67922	ILMN_2778799
2610034E13Rik	-1.37155	5.07671	-6.43774	0.00013351	0.006149	1.43592	NA	ILMN_2612090
2610040L17Rik	-1.01382	9.08178	-4.92524	0.000879438	0.0186233	-0.510228	NA	ILMN_2488092
2610042F04Rik	-1.53717	3.84394	-5.72859	0.000310941	0.0097103	0.565208	NA	ILMN_2544368
2700024D06Rik	-3.78062	2.48874	-10.0008	4.29e-06	0.00114276	4.88271	NA	ILMN_1245251
2700084L06Rik	1.17798	9.2532	8.63111	1.4e-05	0.00186793	3.71795	NA	ILMN_2439313
2810021J22Rik	-2.21847	1.63578	-4.7141	0.00117358	0.0220791	-0.808934	69944	ILMN_1249385
2810021O14Rik	1.37336	5.10416	7.53757	4.05e-05	0.00318478	2.65198	NA	ILMN_1248235
2810035J02Rik	-2.52395	1.53255	-7.78151	3.17e-05	0.00280906	2.90139	NA	ILMN_1255347
2810407C02Rik	-1.3806	5.32654	-8.13979	2.23e-05	0.00228165	3.25531	NA	ILMN_1230908
2810426P10Rik	1.90411	2.78581	4.87699	0.000938842	0.0193759	-0.577901	NA	ILMN_1218732
2810428M05Rik	-2.36642	2.89161	-4.95205	0.000848195	0.0181612	-0.472778	NA	ILMN_1247958
2810430P21Rik	1.43996	3.46717	4.76152	0.00109932	0.0212882	-0.741268	NA	ILMN_2421822
2810436B12Rik	2.14767	3.58452	3.87937	0.00391209	0.0472706	-2.05247	NA	ILMN_2506162
2810439F02Rik	-1.62826	1.30837	-5.05761	0.000736336	0.0164827	-0.326364	72747	ILMN_1216182
2900005I04Rik	4.19616	3.03491	4.18439	0.00249058	0.0358248	-1.587	NA	ILMN_2631791
2900019M05Rik	-1.11577	10.8623	-12.9476	5.07e-07	0.000401707	6.88788	NA	ILMN_2487003
2900079J23Rik	1.93434	4.38525	4.65629	0.00127149	0.0233655	-0.891876	NA	ILMN_2458967
2900097C17Rik	-1.8616	6.36911	-6.20175	0.00017563	0.00702837	1.15408	347740	ILMN_2549315
3010015F07Rik	-1.19829	4.2321	-4.09121	0.00285503	0.0388585	-1.72793	NA	ILMN_1216594
3010015K02Rik	-1.39435	4.74001	-5.24351	0.000576233	0.0141704	-0.0725926	NA	ILMN_2418503
3110079O15Rik	1.76887	5.13467	4.84767	0.000977047	0.0198328	-0.619197	73234	ILMN_2598181
3300002I08Rik	3.17663	1.88696	13.4013	3.79e-07	0.000364358	7.1477	69277	ILMN_1238502
3300002P13Rik	-2.06701	2.32621	-4.03168	0.00311728	0.041138	-1.81856	NA	ILMN_1215180
3830432E14Rik	-2.24082	1.77784	-3.89025	0.00384875	0.0468254	-2.03567	NA	ILMN_1254564
3930401E15Rik	-1.01688	7.19116	-10.0768	4.03e-06	0.00112288	4.94247	NA	ILMN_2579611
4732431J01Rik	1.75433	3.49986	4.48775	0.00161057	0.0270069	-1.13648	NA	ILMN_1246030
4732456N10Rik	-2.20711	1.976	-5.25019	0.000571236	0.0141225	-0.0635801	239673	ILMN_1250860
4832436M01Rik	-1.65069	1.21669	-4.50851	0.00156401	0.0265554	-1.10613	NA	ILMN_1236954
4833411B01Rik	1.47527	4.9048	8.839	1.16e-05	0.00175498	3.90618	NA	ILMN_1228391
4833426H15Rik	-1.4311	4.09013	-8.62547	1.41e-05	0.00186793	3.71279	NA	ILMN_1254446
4833426J09Rik	1.00433	6.66353	6.08768	0.000201023	0.00748797	1.01506	NA	ILMN_2477276
4833431D13Rik	-1.56283	3.10278	-5.48884	0.000420079	0.0117721	0.254353	NA	ILMN_1218640
4833431P16Rik	-1.64357	4.21177	-3.9865	0.00333342	0.0428722	-1.88765	NA	ILMN_2567692
4833442A19Rik	3.48522	2.61755	4.91575	0.000890796	0.0187736	-0.523514	NA	ILMN_1258645
4833444G19Rik	2.29657	2.72225	4.59853	0.00137815	0.0246359	-0.97524	NA	ILMN_2693934
4930447F20Rik	-2.06495	1.85936	-4.78381	0.00106617	0.0208597	-0.709574	NA	ILMN_2549697
4930511J11Rik	-2.24323	7.52755	-7.97175	2.62e-05	0.00251734	3.09111	74720	ILMN_2675000
4930515B02Rik	1.24336	0.699698	4.20877	0.00240367	0.0349825	-1.55033	NA	ILMN_1237412
4930534B04Rik	2.28813	2.73082	4.29819	0.00211155	0.0322524	-1.41649	NA	ILMN_2739989
4931415C17Rik	1.02218	5.50858	7.70705	3.41e-05	0.00291467	2.82599	NA	ILMN_1256007
4931432E15Rik	1.09092	8.44145	5.62862	0.000352165	0.0105595	0.436615	NA	ILMN_1241686
4932441N08Rik	-1.77288	2.12668	-3.87977	0.00390975	0.0472694	-2.05186	NA	ILMN_1254640
4933401P20Rik	-2.64051	1.96886	-3.88224	0.00389528	0.0471869	-2.04804	NA	ILMN_2545407
4933403K19Rik	1.95745	2.7348	6.08806	0.000200933	0.00748797	1.01553	NA	ILMN_1258094
4933407L21Rik	1.19178	5.33351	4.70113	0.00119482	0.0223696	-0.827502	NA	ILMN_1245406
4933412A02Rik	-1.97024	1.72753	-4.30309	0.0020967	0.032121	-1.4092	NA	ILMN_1248084
4933426K07Rik	-1.52229	1.30399	-4.02112	0.00316641	0.0415023	-1.83468	NA	ILMN_2628476
4933427G17Rik	-1.5386	4.05232	-8.87998	1.12e-05	0.00173502	3.94278	NA	ILMN_2775861
5031425E22Rik	-1.14593	6.29354	-5.14484	0.000655913	0.0153431	-0.206639	NA	ILMN_2747802
5033417D07Rik	2.18197	1.09837	4.08407	0.00288518	0.0391293	-1.73877	NA	ILMN_1248036
5330438O12Rik	-1.97988	3.44443	-4.7185	0.00116647	0.0220125	-0.802647	NA	ILMN_1242675
5730593N15Rik	2.33857	2.49794	4.14975	0.00261991	0.0369108	-1.63926	NA	ILMN_2692527
5830404H04Rik	-1.59126	1.10484	-4.58182	0.00141078	0.0249731	-0.99945	207781	ILMN_2944272
5830406C17Rik	1.80147	4.45009	7.1322	6.19e-05	0.00396327	2.22173	NA	ILMN_2674275
5830411K21Rik	-1.11683	6.04236	-4.50476	0.00157231	0.0266257	-1.11161	NA	ILMN_1245709
5930404A08Rik	1.56858	8.43878	5.81707	0.000278815	0.00913123	0.677787	NA	ILMN_2557028
6030405A18	-1.64427	7.99636	-4.29121	0.00213292	0.032478	-1.42689	NA	ILMN_2772452
6030419I20Rik	1.00591	3.45683	4.07606	0.00291944	0.0394035	-1.75095	NA	ILMN_1241984
6230425C21Rik	1.57996	5.69066	4.86644	0.000952395	0.0195188	-0.59274	NA	ILMN_2550095
6330403A02Rik	-1.75651	4.58856	-5.46312	0.000434063	0.0119608	0.220496	381310	ILMN_2755179
6330406I15Rik	1.41047	6.01733	7.72026	3.37e-05	0.00289403	2.83941	70717	ILMN_2642517
6330407A03Rik	2.82547	1.86627	6.30942	0.000154844	0.00658757	1.28363	NA	ILMN_1259168
6330442E10Rik	1.38824	4.24032	4.1454	0.00263665	0.0370882	-1.64583	268567	ILMN_2834294
6330505N24Rik	1.3074	6.16061	5.38823	0.000477733	0.012685	0.121354	229474	ILMN_1220688
6430503K07Rik	2.38851	2.03949	4.34672	0.00196914	0.0307663	-1.34433	NA	ILMN_2551602
6430510M02Rik	1.11531	9.7618	8.87065	1.13e-05	0.00174091	3.93445	319517	ILMN_1239411
6430531D06Rik	-1.7252	6.28362	-4.61983	0.00133774	0.0241371	-0.944439	NA	ILMN_1249619
6430587E11Rik	-2.61907	6.76469	-4.34663	0.00196938	0.0307663	-1.34445	NA	ILMN_1231730
6430704M03Rik	-1.87603	5.16538	-7.37341	4.8e-05	0.00348687	2.48017	NA	ILMN_2524276
6720458D17Rik	1.60906	6.02642	4.23746	0.00230549	0.0341824	-1.50726	NA	ILMN_1242427
6720470G16Rik	2.16647	2.19353	4.07123	0.00294032	0.039616	-1.7583	NA	ILMN_1251512
6820406G21Rik	-1.12966	5.94674	-7.93634	2.72e-05	0.00256417	3.0561	NA	ILMN_2586877
7330410H16Rik	-2.39058	2.08359	-4.53505	0.00150656	0.0259684	-1.06742	NA	ILMN_2466180
7530422H14Rik	2.36008	2.30268	5.23341	0.000583886	0.0142751	-0.0862477	NA	ILMN_2581500
8030474H12Rik	1.01465	5.73881	4.19675	0.00244611	0.0354164	-1.5684	NA	ILMN_1235856
9030607L17Rik	-1.18334	6.12959	-5.06645	0.000727723	0.0163772	-0.314184	NA	ILMN_1256705
9130230N09Rik	1.65955	3.91784	4.13127	0.0026918	0.0373943	-1.6672	77671	ILMN_2479708
9130601C02Rik	1.56245	4.85925	5.6875	0.000327211	0.0100656	0.512538	NA	ILMN_1216153
9230112G11Rik	-1.51112	5.35887	-4.57019	0.00143397	0.0252348	-1.01632	NA	ILMN_2420006
9330131P21Rik	2.15218	2.02785	4.42666	0.00175647	0.0285594	-1.22617	NA	ILMN_1241342
9330151E04Rik	2.76859	3.40474	4.93638	0.000866304	0.0184465	-0.494649	NA	ILMN_1214832
9330159N05Rik	1.57873	4.71099	7.02503	6.95e-05	0.00416321	2.10456	NA	ILMN_2416209
9330161M17Rik	-1.28901	7.00849	-8.60527	1.44e-05	0.00189355	3.69425	NA	ILMN_1238231
9330162L04Rik	1.64637	6.33287	5.59341	0.000368065	0.0109049	0.390986	NA	ILMN_1212801
9330171B01Rik	2.34821	6.28627	5.89367	0.00025391	0.0086279	0.774326	NA	ILMN_1234726
9330181H08Rik	-1.11934	8.63888	-11.8768	1.04e-06	0.000554362	6.22717	NA	ILMN_1252575
9330188B09Rik	3.24625	3.25444	4.03932	0.00308224	0.040809	-1.8069	NA	ILMN_1222736
9330197B14Rik	-1.85505	5.06785	-4.80014	0.00104258	0.0205545	-0.68641	NA	ILMN_1257594
9330199L01Rik	1.84966	5.94706	5.04154	0.000752283	0.0166865	-0.348545	NA	ILMN_1231499
9430077D24Rik	-1.29433	5.08012	-6.60996	0.00010977	0.00543803	1.63676	NA	ILMN_2524699
9530039I19Rik	1.78918	1.31351	4.78624	0.00106263	0.02082	-0.706127	NA	ILMN_1254960
9530073A13Rik	1.95383	1.69712	4.40082	0.00182239	0.0293596	-1.26426	NA	ILMN_1224964
9630058G16Rik	1.52098	4.37783	4.62961	0.00131962	0.0239504	-0.930329	NA	ILMN_1227636
9830166F08Rik	1.77	1.18426	4.15904	0.00258453	0.0366467	-1.62523	NA	ILMN_2586977
A030001L21Rik	1.56889	5.60273	6.51106	0.000122779	0.00581908	1.52192	NA	ILMN_2555264
A030010B05Rik	1.94375	4.08926	4.05451	0.00301379	0.0402565	-1.78375	NA	ILMN_1252682
A130020K16Rik	1.53634	4.98501	4.23263	0.00232171	0.0343255	-1.5145	NA	ILMN_2561037
A130022A09Rik	-1.0157	8.06347	-6.20519	0.000174921	0.00702527	1.15825	NA	ILMN_1230398
A130030M01Rik	1.30472	3.61952	4.08025	0.00290148	0.0392641	-1.74458	NA	ILMN_1226732
A130086G11Rik	1.14145	5.1182	6.17911	0.000180376	0.00713856	1.12664	NA	ILMN_2496658
A230055O04Rik	2.7694	3.50119	3.92652	0.00364524	0.0453692	-1.97975	NA	ILMN_1217638
A230069A22Rik	1.01538	8.22319	4.3613	0.00192838	0.030465	-1.3227	NA	ILMN_1238295
A230069H10Rik	-1.90005	1.05339	-9.03754	9.72e-06	0.00166102	4.08194	NA	ILMN_1230718
A330021D07Rik	-1.6332	5.34009	-9.99927	4.3e-06	0.00114276	4.88151	NA	ILMN_1253985
A330042I05Rik	1.56648	4.18075	5.34147	0.000507399	0.0132112	0.0590346	NA	ILMN_1232578
A330049M08Rik	2.08169	3.49149	7.46073	4.39e-05	0.00331224	2.57197	NA	ILMN_1220612
A330050F15Rik	-3.28962	2.25006	-5.39303	0.000474795	0.0126178	0.127736	320722	ILMN_2511412
A330055I17Rik	1.89747	3.15029	4.18013	0.00250613	0.0359871	-1.59343	NA	ILMN_1242386
A330057G13Rik	-1.14433	4.56248	-5.39884	0.000471264	0.0125564	0.135457	NA	ILMN_1241044
A330094N15Rik	2.80469	2.05509	6.55645	0.000116611	0.00564819	1.57479	NA	ILMN_2579533
A430010E21Rik	-1.52839	4.70957	-5.24433	0.000575619	0.0141704	-0.0714904	NA	ILMN_2553710
A430073A17Rik	1.05783	4.99744	5.04955	0.000744289	0.0165688	-0.337485	NA	ILMN_1236648
A430091O22Rik	-1.90637	4.03465	-4.74239	0.00112865	0.0215648	-0.768529	NA	ILMN_2569431
A530010L13Rik	1.02822	4.58042	3.87885	0.00391518	0.0472706	-2.05328	NA	ILMN_1219489
A530021P12Rik	2.29194	1.70777	3.89988	0.00379356	0.046394	-2.02081	NA	ILMN_2561472
A530057A03Rik	2.75701	3.01824	4.46711	0.00165837	0.027419	-1.16673	NA	ILMN_2703492
A530079E22Rik	1.90387	3.93309	4.33658	0.00199802	0.0310563	-1.35937	NA	ILMN_2748291
A630055I06Rik	-2.5325	2.29391	-4.0986	0.00282414	0.0385894	-1.71671	NA	ILMN_1228411
A630072I12Rik	1.45515	4.55002	6.80743	8.81e-05	0.00481852	1.86213	NA	ILMN_2561749
A730008H23Rik	1.47555	1.22641	3.88901	0.00385593	0.0468944	-2.03759	212427	ILMN_1232341
A730013P10Rik	1.30055	2.46709	4.29037	0.00213551	0.032478	-1.42815	NA	ILMN_1247524
A730016F12Rik	1.87053	0.942646	5.23783	0.000580527	0.0142381	-0.0802756	NA	ILMN_1253094
A730047D20Rik	2.42031	1.68517	6.41694	0.000136738	0.00624101	1.41139	NA	ILMN_1215014
A830018L16Rik	-1.09597	6.34074	-4.73423	0.00114142	0.0217124	-0.780174	320492	ILMN_2616075
A830021M18	-1.6345	5.6805	-4.49412	0.00159613	0.0268703	-1.12716	NA	ILMN_2595299
A830029A02Rik	2.83263	2.15187	8.80523	1.2e-05	0.0017866	3.8759	NA	ILMN_2584496
A830030H10Rik	-3.18965	4.38658	-5.53876	0.000394319	0.0113598	0.319776	NA	ILMN_2581989
A830037N07Rik	1.47397	0.744366	3.92434	0.00365713	0.045438	-1.98311	NA	ILMN_2763524
A930023F12Rik	1.80909	5.42844	7.76219	3.23e-05	0.00283131	2.88188	NA	ILMN_1249274
A930035G08Rik	1.14809	6.41892	4.4736	0.00164317	0.0273307	-1.15721	NA	ILMN_1239551
AB041806	1.55124	2.79649	4.10004	0.00281815	0.0385422	-1.71452	NA	ILMN_2468925
AB112350	-1.43021	7.2455	-5.55477	0.000386424	0.0112373	0.34068	242864	ILMN_2902492
AB182283	1.09108	8.18536	12.4656	6.96e-07	0.000465521	6.59905	192950	ILMN_2891085
Abca2	1.03611	8.09845	7.07419	6.59e-05	0.00409889	2.15848	11305	ILMN_1216987
Abcb9	1.17094	3.49562	4.18974	0.00247122	0.0356628	-1.57895	NA	ILMN_2597249
Acad10	1.43397	4.0523	3.9411	0.00356668	0.0446072	-1.95732	71985	ILMN_2821158
Acat3	-1.49614	4.02346	-7.40063	4.67e-05	0.00343457	2.50888	224530	ILMN_2748150
Accn2	1.62445	8.12292	8.51509	1.56e-05	0.00193858	3.61099	11419	ILMN_2643241
Acy3	1.17613	4.39957	5.00395	0.000791064	0.0172735	-0.400585	71670	ILMN_1240165
Adam24	-1.1528	3.07957	-3.99233	0.00330463	0.0426794	-1.87871	13526	ILMN_1218770
Adamts16	3.57524	2.37895	5.18947	0.000618489	0.014778	-0.145831	271127	ILMN_2987834
Adamts4	1.1523	7.11744	3.90887	0.00374284	0.0460269	-2.00695	NA	ILMN_1230152
Adamtsl4	1.42336	5.85808	5.56011	0.000383827	0.0111934	0.347649	229595	ILMN_2459899
Add1	-1.5534	4.52315	-5.99186	0.000225463	0.0079827	0.896844	NA	ILMN_2659062
Add2	-2.04884	1.60526	-4.76044	0.00110096	0.0212882	-0.742811	11519	ILMN_1254225
Adora1	-2.54419	2.22759	-4.51387	0.00155223	0.0264454	-1.09831	11539	ILMN_3065420
Adora2a	2.36462	3.91826	4.26484	0.0022158	0.0332285	-1.46628	11540	ILMN_2623091
Adra1d	-2.48195	1.86728	-3.94097	0.00356738	0.0446072	-1.95752	11550	ILMN_1255775
Adss	-1.13821	6.49514	-7.51796	4.14e-05	0.0032313	2.63163	11566	ILMN_2957614
Adssl1	2.00553	8.45924	11.4296	1.43e-06	0.000678449	5.92976	11565	ILMN_2958099
Agpat9	1.78481	3.55102	5.97881	0.000229035	0.00804858	0.880641	231510	ILMN_1241390
Agxt2l1	4.184	4.40223	6.1487	0.000186975	0.00724996	1.08966	71760	ILMN_2661820
Ahnak2	2.6324	3.72145	3.82761	0.00422909	0.0498984	-2.13262	382643	ILMN_3161105
AI646023	1.05016	6.25625	5.57424	0.000377053	0.011048	0.366053	192734	ILMN_2605858
AI790298	1.96103	5.06206	8.52665	1.55e-05	0.00193069	3.62172	107239	ILMN_1234746
AI836003	1.42352	7.31194	9.16446	8.69e-06	0.00153609	4.19231	239650	ILMN_2732079
AI851790	-2.76334	4.42153	-4.82619	0.0010061	0.0201509	-0.649528	268354	ILMN_2475795
AI875142	-1.22208	11.6331	-6.15056	0.000186564	0.00724966	1.09193	NA	ILMN_1256967
AI987692	1.07901	7.11682	4.42651	0.00175685	0.0285594	-1.22639	331063	ILMN_3040543
Aim1l	1.2846	5.162	6.66749	0.000102903	0.005222	1.70295	230806	ILMN_1214944
AK157302	-1.21446	6.25194	-8.42651	1.7e-05	0.00197418	3.52839	432732	ILMN_2535680
Ak3l1	-1.11706	7.03532	-4.7152	0.0011718	0.0220726	-0.807366	11639	ILMN_1256564
Ak5	-2.25129	7.77019	-6.11495	0.000194609	0.00736664	1.04846	229949	ILMN_2499914
Akap12	1.44669	7.41801	6.03005	0.000215356	0.00775893	0.944112	NA	ILMN_1246068
Akr1e1	-1.22801	4.89113	-4.22981	0.00233125	0.0343936	-1.51874	56043	ILMN_2602837
Aldh1a1	2.01886	4.88745	5.33325	0.00051282	0.0132296	0.0480392	11668	ILMN_1222734
Aldh3b2	-2.18295	1.09295	-3.86303	0.00400939	0.0481532	-2.07775	621603	ILMN_2746937
Alms1	1.37157	3.75473	4.11051	0.0027751	0.0381756	-1.69864	236266	ILMN_2676533
Aloxe3	-1.10362	6.33792	-6.02017	0.000217923	0.00777316	0.931902	23801	ILMN_1248005
Als2cr11	1.46009	0.751609	3.99662	0.00328364	0.0425151	-1.87214	73463	ILMN_2614186
Amotl1	1.65942	7.31129	4.00316	0.00325191	0.042175	-1.86214	75723	ILMN_1253634
Anapc11	2.56792	2.32558	5.73126	0.000309915	0.00969146	0.56862	66156	ILMN_1237597
Ankrd13a	1.13502	7.8584	8.08022	2.36e-05	0.00235019	3.19746	68420	ILMN_2613696
Ankrd56	2.66393	5.91494	6.76796	9.2e-05	0.00491152	1.8175	78088	ILMN_2946760
Apaf1	-1.05645	7.12001	-4.07508	0.00292365	0.0394431	-1.75243	11783	ILMN_2466335
Apcs	-1.49509	0.833574	-4.3699	0.00190475	0.0302467	-1.30996	20219	ILMN_2896170
Aph1a	1.49114	6.21946	5.24619	0.000574227	0.0141704	-0.0689848	226548	ILMN_1217553
Arc	-1.09743	8.68953	-4.66945	0.00124845	0.0230318	-0.872948	11838	ILMN_2597827
Arhgef15	1.80571	5.84266	18.8102	2.12e-08	7.26e-05	9.54039	442801	ILMN_3094506
Arpc5	-1.9524	7.63342	-19.0336	1.91e-08	7.26e-05	9.617	67771	ILMN_1244135
Arsg	1.36949	6.56477	8.04141	2.45e-05	0.00240425	3.15956	74008	ILMN_2732601
Arsj	-1.46856	3.36275	-5.27255	0.000554828	0.0138389	-0.0334227	271970	ILMN_2844040
Arv1	-1.26607	6.24928	-4.32347	0.00203605	0.0314559	-1.37886	68865	ILMN_2836173
Asah1	-2.69832	4.58743	-8.44226	1.67e-05	0.00197418	3.54314	11886	ILMN_2717970
Asns	-2.19648	3.53326	-5.52967	0.000398875	0.0114483	0.307899	27053	ILMN_3006123
Ass1	1.49651	7.26691	7.52516	4.11e-05	0.00321568	2.63911	11898	ILMN_1247811
Astn2	3.04598	2.52787	4.53433	0.0015081	0.0259804	-1.06847	NA	ILMN_1237828
Atp1b2	1.23975	10.3743	7.02475	6.95e-05	0.00416321	2.10426	11932	ILMN_2602902
Atp2b2	1.00169	9.51093	5.41661	0.000460643	0.0123912	0.159032	11941	ILMN_3113303
Atp2c1	-1.46423	5.2615	-12.5032	6.79e-07	0.000465487	6.62205	235574	ILMN_2658392
Atp5k	1.3749	4.22442	4.39413	0.00183988	0.0295511	-1.27414	NA	ILMN_1214830
Atp6a1	-1.50676	8.29819	-9.47845	6.63e-06	0.00136805	4.45885	NA	ILMN_2525051
Atp6ap2	-1.66087	8.22281	-15.6312	1.03e-07	0.000167535	8.27559	70495	ILMN_2725286
Avp	2.88631	3.69124	5.55795	0.000384875	0.0112133	0.344832	11998	ILMN_2710928
AW125296	-1.19448	8.16081	-4.00844	0.00322652	0.0419808	-1.85406	NA	ILMN_2433635
Aytl1b	-2.14083	1.34795	-5.88801	0.000255663	0.00865888	0.767226	70902	ILMN_1256667
B130044D17Rik	1.0385	6.36449	4.68763	0.00121736	0.0226541	-0.846849	NA	ILMN_1256229
B230107J06Rik	-1.79982	4.2976	-7.5888	3.85e-05	0.00308977	2.70494	NA	ILMN_1246952
B230114H05Rik	-1.4614	3.78546	-6.69098	0.000100235	0.00515444	1.72985	NA	ILMN_1218956
B230208N19Rik	-1.12809	5.453	-7.29381	5.22e-05	0.00361085	2.39567	320243	ILMN_1213005
B230215A15Rik	1.78911	2.83684	4.17954	0.00250826	0.0359919	-1.59431	NA	ILMN_1228862
B230312C02Rik	2.65046	1.63462	11.5445	1.32e-06	0.00064278	6.0074	NA	ILMN_1236176
B230365C01Rik	1.18803	9.23401	8.70241	1.31e-05	0.0018542	3.783	NA	ILMN_1252723
B230369L08Rik	1.4039	8.11816	5.37604	0.000485278	0.0128307	0.105146	NA	ILMN_1244343
B230382E02Rik	-1.61315	1.26417	-4.21721	0.00237432	0.0346713	-1.53765	NA	ILMN_1245436
B3galt6	-1.21581	3.64484	-4.23051	0.00232887	0.0343902	-1.51769	117592	ILMN_2687140
B430110C06Rik	-1.08903	6.18974	-7.0115	7.05e-05	0.00421499	2.08967	NA	ILMN_1230460
B830010O15Rik	-1.09351	4.67138	-4.43356	0.00173931	0.028379	-1.21602	NA	ILMN_1258981
B830045N13Rik	1.1401	6.26047	5.99233	0.000225335	0.0079827	0.897428	NA	ILMN_2673721
B930002D24Rik	1.52938	4.90307	6.69229	0.000100088	0.00515444	1.73136	NA	ILMN_2565820
B930029N08Rik	1.22799	4.34638	5.81369	0.000279974	0.00914107	0.673506	NA	ILMN_1255917
B930034F23Rik	1.02375	3.26002	4.00843	0.00322659	0.0419808	-1.85408	NA	ILMN_2567229
BC003885	-1.08009	7.50555	-12.349	7.53e-07	0.000484048	6.52712	NA	ILMN_2708397
BC014795	1.50101	7.43965	6.39084	0.00014091	0.00634693	1.38052	NA	ILMN_2769945
BC016608	2.72828	3.31243	4.00826	0.00322741	0.0419808	-1.85434	NA	ILMN_2652989
BC022960	2.26142	1.61159	4.15987	0.0025814	0.0366191	-1.62398	237246	ILMN_1233534
BC026657	2.41761	3.10315	3.9626	0.00345412	0.043762	-1.92429	208618	ILMN_1219050
BC033915	-1.26026	3.89357	-3.95817	0.00347701	0.0439291	-1.93109	70661	ILMN_1237769
BC048943	2.52836	2.08709	5.8922	0.000254364	0.00863384	0.772481	217874	ILMN_2673745
BC051142	1.09254	5.94041	9.4644	6.71e-06	0.00137076	4.44712	407788	ILMN_2936419
BC055368	-1.94676	1.70703	-4.95919	0.000840072	0.0180373	-0.462815	NA	ILMN_2459388
BC057022	3.65845	1.94311	9.60161	5.97e-06	0.00128977	4.56095	433940	ILMN_2997861
Bcl7c	1.00094	7.50514	7.30948	5.13e-05	0.00357608	2.41237	NA	ILMN_1251663
Bdnf	-1.63243	4.10763	-4.99544	0.000800133	0.0174071	-0.412385	12064	ILMN_2666980
Bhlhb5	-1.42659	5.46796	-6.11359	0.000194924	0.00736664	1.04679	59058	ILMN_2743082
Bmi1	-1.56668	4.6329	-6.83589	8.54e-05	0.00472846	1.89419	12151	ILMN_2645439
Btbd2	-1.61203	5.20215	-5.48525	0.000422002	0.0117726	0.249632	NA	ILMN_1220483
Bves	-2.27895	5.75942	-14.065	2.52e-07	0.000255902	7.50812	NA	ILMN_1222934
C030004L23Rik	1.93436	3.89584	7.6891	3.48e-05	0.00292196	2.80773	NA	ILMN_1256277
C030009H01Rik	2.01863	1.06153	7.48768	4.27e-05	0.0032672	2.60011	NA	ILMN_1246086
C030023A16Rik	2.61378	2.41327	5.56026	0.000383756	0.0111934	0.347842	NA	ILMN_1250325
C030025P15Rik	1.67531	6.23086	4.95945	0.000839779	0.0180373	-0.462454	NA	ILMN_2710286
C030027H14Rik	1.48835	7.6523	7.37726	4.78e-05	0.00348498	2.48423	NA	ILMN_1239464
C030032G21Rik	1.14999	5.94267	7.05982	6.69e-05	0.00410462	2.14276	NA	ILMN_2455507
C030034J23Rik	3.16581	2.51527	5.44134	0.000446299	0.0121716	0.191748	NA	ILMN_1236168
C030047E14Rik	1.74049	3.1936	4.17738	0.00251618	0.0360252	-1.59756	NA	ILMN_2551185
C030048H21Rik	2.86337	4.86133	8.23155	2.04e-05	0.00218673	3.34367	77481	ILMN_1254328
C130018E23Rik	1.77366	4.24546	4.74038	0.00113179	0.0215957	-0.771401	NA	ILMN_1230719
C130021I20	2.40761	1.21119	3.98976	0.0033173	0.0427536	-1.88265	NA	ILMN_2603249
C130034A22Rik	4.16725	2.09101	8.97597	1.03e-05	0.00170346	4.02785	NA	ILMN_1246589
C130072A16Rik	-1.5974	4.26375	-4.21361	0.0023868	0.0348026	-1.54306	NA	ILMN_1219573
C130073O12Rik	-1.32077	7.90733	-10.737	2.4e-06	0.000865867	5.44159	NA	ILMN_2585867
C130089K02Rik	2.44222	1.74217	3.86752	0.00398239	0.0478663	-2.0708	NA	ILMN_1223441
C1ql2	-2.89795	9.0919	-6.51362	0.000122422	0.00581908	1.52491	226359	ILMN_2671473
C230066H01Rik	1.46747	5.07692	5.51216	0.000407823	0.0115865	0.284966	NA	ILMN_1260291
C330006F04Rik	-1.79676	5.00613	-8.73936	1.27e-05	0.00184965	3.8165	NA	ILMN_1258210
C430002D13Rik	3.64355	3.15267	4.33183	0.00201172	0.031175	-1.36644	NA	ILMN_2571616
C430004E15Rik	1.33914	8.6874	5.58685	0.000371114	0.0109518	0.38246	97031	ILMN_2625047
C430026P20Rik	1.02327	4.86296	5.65054	0.000342641	0.0103762	0.464942	NA	ILMN_2573401
C530008M17Rik	-1.01357	7.60061	-4.01011	0.00321854	0.0419361	-1.85151	320827	ILMN_2670775
C530047J20Rik	2.02257	1.20192	4.94033	0.000861706	0.018385	-0.489139	NA	ILMN_2579713
C630028N24Rik	1.0176	5.76495	5.32356	0.000519289	0.0132941	0.0350703	NA	ILMN_2773316
C820017N15Rik	1.93126	3.71519	4.11726	0.00274772	0.037949	-1.68841	NA	ILMN_1232659
Cabp7	-4.72494	4.00543	-4.21784	0.00237214	0.0346713	-1.5367	192650	ILMN_2599292
Cacna1a	1.1643	7.29125	4.50677	0.00156786	0.0265839	-1.10868	NA	ILMN_1212985
Cacng8	-1.56282	4.26135	-3.92307	0.0036641	0.0454444	-1.98507	81905	ILMN_2709881
Calr	-1.08586	8.28487	-3.87853	0.00391703	0.0472706	-2.05377	NA	ILMN_1233820
Camkk2	1.04254	8.5693	4.47562	0.00163849	0.027297	-1.15426	207565	ILMN_2846803
Capn2	1.4576	6.08404	8.65269	1.38e-05	0.00186517	3.73769	NA	ILMN_2584397
Capn5	-1.096	9.25014	-9.83069	4.93e-06	0.00121525	4.74728	12337	ILMN_2627566
Car14	1.34889	4.59897	4.05471	0.0030129	0.0402565	-1.78344	NA	ILMN_1220686
Cav2	-1.86957	3.94688	-5.67532	0.000332213	0.0101668	0.496869	12390	ILMN_2689037
Ccdc85a	-1.76279	5.1552	-8.5011	1.58e-05	0.00193858	3.598	216613	ILMN_2723052
Cchcr1	1.47226	4.32665	5.88177	0.000257613	0.00869627	0.759391	240084	ILMN_2929518
Ccl17	1.51597	5.003	6.37937	0.000142787	0.00636639	1.36693	20295	ILMN_2717015
Ccl21a	1.7557	4.54042	4.30425	0.00209319	0.03211	-1.40746	18829	ILMN_1213286
Ccl21c	3.15127	2.27953	6.02648	0.00021628	0.00775893	0.939701	65956	ILMN_2969845
Ccna2	2.15243	1.0836	6.02773	0.000215955	0.00775893	0.941249	12428	ILMN_2672442
Cd164l2	2.56417	1.70339	7.24901	5.47e-05	0.00372654	2.34778	69655	ILMN_2617449
Cd302	-1.95792	1.6003	-4.17632	0.00252009	0.0360477	-1.59916	66205	ILMN_2616097
Cdc14b	1.51948	6.10306	6.47198	0.000128377	0.00600142	1.47617	NA	ILMN_2513443
Cdc42ep3	1.71948	6.88221	6.33513	0.000150287	0.00648351	1.31433	260409	ILMN_2733185
Cdh22	1.55454	5.82426	6.48818	0.000126024	0.00592874	1.49516	104010	ILMN_2666136
Cdk5rap2	1.14147	5.15888	3.98345	0.00334854	0.0429946	-1.89231	214444	ILMN_2842859
Cdr2	1.6484	7.52044	7.62569	3.71e-05	0.00303482	2.74288	12585	ILMN_1255513
Cebpb	-1.15945	8.21923	-4.0035	0.00325025	0.0421712	-1.86161	12608	ILMN_2756435
Chodl	2.39436	2.91372	5.28913	0.000542999	0.0136196	-0.0111237	246048	ILMN_1254082
Chrd	-1.59384	8.99955	-6.14085	0.000188721	0.00725736	1.08009	12667	ILMN_2765047
Chrna4	1.58447	3.46911	4.95122	0.000849138	0.0181687	-0.473929	11438	ILMN_2742576
Chst10	1.33311	6.76311	4.04768	0.00304438	0.0404701	-1.79416	98388	ILMN_2595863
Chst9	-3.28345	2.07181	-7.10167	6.4e-05	0.0040451	2.1885	71367	ILMN_1250946
Chtf18	1.48627	3.30124	5.12651	0.000671988	0.0155307	-0.231702	214901	ILMN_1232175
Cirbp	1.15192	8.33246	6.75172	9.37e-05	0.00494089	1.79908	12696	ILMN_2761594
Cish	1.44569	6.3201	5.92753	0.00024368	0.00841938	0.816737	12700	ILMN_2718330
Cited4	2.6234	5.26747	6.80165	8.86e-05	0.00484075	1.85562	56222	ILMN_2998934
Ckmt2	1.3693	3.87495	4.27406	0.00218646	0.032956	-1.45251	76722	ILMN_2698052
Cldn22	-3.32061	2.92079	-5.07071	0.000723606	0.0163373	-0.30831	NA	ILMN_2772273
Clic3	2.40775	2.59307	4.17686	0.0025181	0.0360359	-1.59835	69454	ILMN_2650667
Cln2	-1.22923	0.876721	-4.58717	0.00140024	0.0248903	-0.991692	NA	ILMN_2579206
Clrn1	-3.39045	2.06009	-10.7298	2.41e-06	0.000865867	5.43628	229320	ILMN_3136064
Cmtm4	-1.1793	4.31099	-3.89924	0.00379721	0.0464174	-2.0218	97487	ILMN_1244409
Cntn5	1.22847	5.00154	6.39794	0.000139762	0.00632943	1.38893	244682	ILMN_1257409
Cntn6	1.88593	6.5468	8.08588	2.35e-05	0.00234899	3.20298	53870	ILMN_2613068
Cobl	2.36191	6.4226	8.08408	2.35e-05	0.00234899	3.20122	12808	ILMN_2698288
Col9a2	1.7707	5.98519	6.20427	0.00017511	0.00702527	1.15713	12840	ILMN_2945030
Coq6	-1.01172	4.38424	-4.01603	0.0031904	0.0417281	-1.84246	217707	ILMN_2898403
Coro6	1.64227	4.28661	7.13771	6.16e-05	0.00396075	2.22771	216961	ILMN_2710086
Cpa2	1.07482	4.00414	4.02007	0.00317138	0.0415498	-1.83629	232680	ILMN_2968692
Cpne2	-1.58849	7.2267	-6.56594	0.000115364	0.00560544	1.58581	234577	ILMN_2870487
Cpne4	-2.02551	8.99432	-4.92866	0.000875386	0.0185684	-0.505447	74020	ILMN_2818246
Cpne6	-2.05225	12.0569	-6.40268	0.000139001	0.00630697	1.39453	12891	ILMN_1232850
Cpne7	-2.47629	4.28118	-6.67782	0.00010172	0.00520609	1.71479	102278	ILMN_1256248
Crabp1	1.33756	4.66198	4.37171	0.00189984	0.0301998	-1.30729	12903	ILMN_1227671
Creb5	2.86033	3.91036	8.27839	1.95e-05	0.00215095	3.38842	231991	ILMN_3007758
Crlf1	-2.7247	6.84618	-4.94086	0.000861088	0.018385	-0.488397	12931	ILMN_2747811
Crtac1	-1.18399	8.84233	-5.04627	0.000747554	0.0166175	-0.342017	NA	ILMN_2764112
Crym	-1.44197	10.2295	-5.57541	0.000376496	0.0110422	0.367582	12971	ILMN_2913563
Cstn2-pending	-2.33418	2.36272	-4.24174	0.00229123	0.0340691	-1.50085	NA	ILMN_1214046
Ctnna3	1.91146	1.38488	9.10151	9.19e-06	0.00160163	4.13776	216033	ILMN_2834525
Ctsa	-1.17462	5.49544	-6.04878	0.000210578	0.00768826	0.967227	19025	ILMN_2681631
Ctsd	2.39006	1.85186	5.88434	0.000256808	0.00867858	0.76262	13033	ILMN_2987685
Cttnbp2	-1.74818	4.39303	-6.78589	9.02e-05	0.00485576	1.8378	30785	ILMN_2425376
Cxcl1	-2.31754	1.52119	-4.73467	0.00114073	0.0217124	-0.779549	14825	ILMN_2763245
Cxcr4	-2.97342	2.53644	-5.98799	0.000226517	0.00799651	0.892038	NA	ILMN_2630459
Cyp21a1	1.37745	1.02621	4.99484	0.000800787	0.0174071	-0.413232	13079	ILMN_2879008
Cyp27a1	1.5604	5.1967	10.393	3.13e-06	0.00101813	5.1858	104086	ILMN_2960108
Cyp2s1	1.76914	5.49032	7.47816	4.31e-05	0.00327499	2.59018	74134	ILMN_2758264
D030035F05Rik	-1.61544	5.14149	-6.10565	0.00019677	0.00739483	1.03708	NA	ILMN_1245777
D10Ertd610e	-1.29593	11.5512	-6.18225	0.000179711	0.00712698	1.13045	52666	ILMN_1259949
D130026O08Rik	-3.52243	2.28341	-8.39344	1.75e-05	0.00199315	3.49734	NA	ILMN_2573020
D130032J17Rik	2.09449	4.72797	5.46851	0.000431088	0.0119236	0.227606	NA	ILMN_2573036
D130039D18Rik	2.46469	2.22995	4.01808	0.00318071	0.0416366	-1.83932	NA	ILMN_2573027
D130059O18Rik	-1.44344	6.07479	-6.33215	0.000150808	0.00648351	1.31078	NA	ILMN_1240406
D130059P03Rik	1.16645	5.7103	6.39704	0.000139906	0.00632943	1.38787	320538	ILMN_2709787
D130077B20Rik	1.41386	5.11091	7.35732	4.88e-05	0.00350455	2.46315	NA	ILMN_2580205
D130079A10Rik	1.28118	5.79116	7.30645	5.15e-05	0.00357938	2.40914	NA	ILMN_1244190
D130083E16Rik	-1.68722	3.42644	-4.28433	0.00215424	0.0326458	-1.43717	NA	ILMN_1225211
D14Ertd171e	-1.331	9.63792	-4.72916	0.00114943	0.0217573	-0.787407	NA	ILMN_1244989
D230005E09Rik	-1.0747	4.66419	-4.0305	0.00312275	0.0411405	-1.82036	NA	ILMN_1223011
D230044L08Rik	1.83138	1.60663	4.38555	0.00186258	0.0298071	-1.28682	NA	ILMN_1257426
D230050J18Rik	-1.92337	1.56352	-4.53803	0.00150026	0.0259322	-1.06308	NA	ILMN_1242269
D330026F23Rik	1.56847	3.98132	6.28257	0.000159762	0.00667092	1.25148	NA	ILMN_2579391
D330027L06Rik	-2.17408	2.10055	-4.01334	0.00320316	0.0417711	-1.84657	NA	ILMN_1246015
D3Bwg0562e	-1.1699	8.52937	-3.92363	0.00366106	0.045438	-1.98421	229791	ILMN_2712316
D430030M24Rik	1.97657	3.51968	4.06822	0.00295338	0.0397226	-1.76287	NA	ILMN_1225464
D4Bwg0951e	-1.7733	8.17459	-4.51227	0.00155574	0.0264613	-1.10065	52829	ILMN_2646296
D4Wsu114e	1.06438	4.5166	10.5777	2.71e-06	0.000915653	5.32426	28010	ILMN_3162138
D530007E13Rik	1.57393	5.72478	8.67021	1.35e-05	0.00186517	3.75368	NA	ILMN_2581681
D530030K12Rik	1.62913	5.54267	8.23634	2.03e-05	0.00218541	3.34826	NA	ILMN_2557319
D630016K01Rik	-1.51074	4.05305	-4.18039	0.00250517	0.0359871	-1.59303	NA	ILMN_1243625
D630040G04Rik	-1.77075	2.17132	-5.71247	0.000317219	0.00983982	0.544567	NA	ILMN_2569933
D630040I23Rik	1.05217	9.23922	5.79593	0.000286146	0.00927475	0.650998	NA	ILMN_2495167
D6Wsu163e	-1.38259	4.74655	-7.55792	3.97e-05	0.00314161	2.67305	28040	ILMN_2958894
D730020K15Rik	3.43722	1.91744	6.48827	0.00012601	0.00592874	1.49527	NA	ILMN_1257868
D830013M18Rik	-1.58017	3.94246	-4.21161	0.00239374	0.0348544	-1.54606	NA	ILMN_2580601
D830050E09Rik	2.90259	1.81311	6.17761	0.000180697	0.00713856	1.12481	NA	ILMN_2570071
D930002M03Rik	2.4503	6.59825	14.2936	2.2e-07	0.000239762	7.6272	NA	ILMN_1220958
Dcakd	-1.16263	10.2304	-14.2555	2.25e-07	0.000239762	7.60752	68087	ILMN_2698843
Dctn1	-1.97686	7.2773	-8.18345	2.14e-05	0.00223551	3.29747	13191	ILMN_2691157
Ddc	1.28738	5.51009	4.78331	0.00106691	0.0208609	-0.710291	13195	ILMN_1260450
Ddn	-1.04954	12.4312	-4.39276	0.00184348	0.0295935	-1.27616	13199	ILMN_2440740
Decr2	-1.98218	3.75848	-5.34388	0.00050582	0.0131812	0.0622581	NA	ILMN_2705848
Dio3	-2.12976	3.05508	-9.198	8.44e-06	0.00151443	4.22122	NA	ILMN_1221784
Dixdc1	1.175	5.42714	4.8506	0.000973153	0.0197928	-0.615062	NA	ILMN_2665301
Dlk1	2.01337	4.47942	4.7387	0.0011344	0.0216057	-0.773789	13386	ILMN_1244618
Dmkn	1.88803	5.21818	4.11296	0.00276513	0.0380872	-1.69493	73712	ILMN_1229763
Dnahc9	-2.69988	3.79853	-4.15706	0.00259205	0.0367026	-1.62822	237806	ILMN_2502931
Dnajb6	-1.4295	8.51152	-15.8527	9.15e-08	0.000163211	8.37556	23950	ILMN_3107377
Dnalc1	-1.14849	3.72933	-3.85377	0.00406563	0.0486017	-2.09208	105000	ILMN_2913930
Dnm3os	1.3616	4.29368	7.76642	3.22e-05	0.00283131	2.88616	474332	ILMN_2482263
Dock4	-1.05196	8.38655	-8.0295	2.48e-05	0.0024221	3.1479	NA	ILMN_1235799
Dpp10	1.36892	7.72584	8.84167	1.16e-05	0.00175498	3.90857	269109	ILMN_2666205
Drd2	5.45068	3.99179	5.24331	0.000576385	0.0141704	-0.0728669	13489	ILMN_2988228
Drg1	-1.09703	5.89563	-17.0945	4.81e-08	0.000129417	8.90113	13494	ILMN_1252761
Dsg2	-1.77788	0.890419	-3.92487	0.00365428	0.045438	-1.9823	NA	ILMN_1221153
Dusp26	1.13858	9.22055	4.72962	0.0011487	0.0217569	-0.786752	66959	ILMN_2611295
Dusp4	-1.09377	4.91113	-4.26489	0.00221565	0.0332285	-1.46621	319520	ILMN_2689731
Dyrk3	-1.75382	6.91084	-5.9971	0.000224048	0.00796402	0.903335	226419	ILMN_2699522
E030025D05Rik	-2.27445	4.65086	-7.1389	6.15e-05	0.00396075	2.22901	NA	ILMN_2723051
E030038K17Rik	2.2687	2.47165	5.11738	0.000680153	0.0156491	-0.244202	NA	ILMN_2582672
E130116C07Rik	1.69955	4.31245	4.92844	0.000875642	0.0185684	-0.50575	NA	ILMN_1239696
E130302P19Rik	1.02989	5.49316	4.59216	0.0013905	0.0247991	-0.984468	NA	ILMN_1236354
E130307A14Rik	1.01951	3.75801	4.3184	0.00205096	0.0315924	-1.3864	NA	ILMN_2630913
E230013M07Rik	1.43239	6.077	6.89921	7.96e-05	0.00454028	1.96514	NA	ILMN_1244448
E330013P04Rik	-3.76922	2.84508	-5.75776	0.000299924	0.00951066	0.602453	NA	ILMN_2666093
E330023A07Rik	1.25105	4.26172	3.83793	0.00416375	0.0493356	-2.11661	NA	ILMN_1252615
E430001K23Rik	-1.67499	8.11351	-6.7487	9.4e-05	0.00494717	1.79564	NA	ILMN_1214288
E430002D04Rik	-2.47112	2.20536	-3.95543	0.00349122	0.0440351	-1.9353	NA	ILMN_2629663
E530017G24Rik	1.03064	5.65797	4.79135	0.00105521	0.0207429	-0.698869	NA	ILMN_1228450
Ebf1	3.30362	2.31086	4.68146	0.00122783	0.0227802	-0.855707	13591	ILMN_2707452
Ece1	1.07943	7.83877	6.94206	7.6e-05	0.00443284	2.01285	230857	ILMN_1255063
Ecel1	1.87431	5.23411	4.48077	0.00162658	0.0271524	-1.14671	13599	ILMN_2756900
Edn1	1.34359	4.84419	6.70223	9.9e-05	0.0051071	1.74272	13614	ILMN_2737713
Ednrb	-2.55429	1.55268	-5.1752	0.000630196	0.014934	-0.16524	13618	ILMN_2717765
Efcab1	-1.64895	4.11547	-5.31795	0.000523073	0.0133269	0.0275589	66793	ILMN_2917280
Efhd1	1.11082	7.12729	5.11411	0.000683109	0.015682	-0.248692	NA	ILMN_2613306
Efna3	-1.40052	4.71406	-4.62708	0.00132428	0.0239892	-0.933979	13638	ILMN_2818879
Efna5	1.81698	8.27678	6.89727	7.98e-05	0.00454028	1.96297	13640	ILMN_2662536
EG240038	2.09993	2.05377	4.52002	0.00153882	0.0263186	-1.08934	240038	ILMN_1244199
EG244911	-2.48902	7.44717	-7.24541	5.49e-05	0.00373244	2.34392	244911	ILMN_1235361
EG433144	-1.16979	7.98573	-8.71069	1.3e-05	0.0018542	3.79052	433144	ILMN_2598532
EG434078	-1.91023	3.42295	-6.79384	8.94e-05	0.00484715	1.84679	434078	ILMN_1215693
EG434168	-1.25644	4.76409	-9.4143	7e-06	0.00140285	4.40513	434168	ILMN_1242672
EG545216	1.30086	3.89069	5.10554	0.000690906	0.0157703	-0.260439	545216	ILMN_2604423
EG545758	3.68913	2.31001	6.60296	0.00011064	0.00546191	1.62867	545758	ILMN_2896113
EG623230	1.68739	9.77815	4.76076	0.00110048	0.0212882	-0.742357	623230	ILMN_1245858
EG633692	-1.16373	8.81673	-15.1388	1.35e-07	0.000189926	8.04602	633692	ILMN_1214659
EG666387	-1.18054	4.69916	-4.49478	0.00159465	0.0268703	-1.1262	666387	ILMN_1213362
Ehbp1l1	1.12719	5.45055	4.31806	0.00205196	0.0315924	-1.38691	114601	ILMN_1227131
Eif5a	-1.08985	8.94093	-11.6688	1.21e-06	0.000620644	6.09046	276770	ILMN_2686044
Emilin2	2.22209	3.831	4.5803	0.00141378	0.0249976	-1.00165	246707	ILMN_2981363
Eng	1.28382	5.59766	6.27725	0.000160758	0.00667567	1.24509	13805	ILMN_1229161
Epb4.1	2.80149	5.75978	6.15102	0.000186464	0.00724966	1.09248	NA	ILMN_2432200
Epha7	-1.98761	6.87121	-6.26832	0.000162443	0.00672278	1.23437	NA	ILMN_2554261
Eps8l2	2.29419	2.31093	4.23165	0.00232501	0.0343563	-1.51597	98845	ILMN_2821263
Eral1	1.26726	4.92585	5.47015	0.000430191	0.0119236	0.22976	57837	ILMN_2734969
Erbb2ip	1.02677	5.59281	4.25889	0.00223498	0.0334423	-1.47518	NA	ILMN_2645048
Erc1	-2.17801	1.09048	-4.61501	0.00134678	0.0242436	-0.951411	111173	ILMN_2719614
Esrrg	1.36785	7.03069	5.0628	0.000731266	0.0163952	-0.319211	26381	ILMN_2973156
Etv1	-2.52239	5.48174	-21.4576	6.81e-09	5.85e-05	10.3641	NA	ILMN_2649709
F630107L03Rik	-1.5937	8.1984	-5.9254	0.000244311	0.00843174	0.81407	NA	ILMN_1257653
Fa2h	1.05306	9.01847	4.81618	0.00101995	0.020279	-0.663692	338521	ILMN_2746783
Faah	-1.26575	9.53951	-6.92289	7.76e-05	0.00448397	1.99153	14073	ILMN_3006333
Faim	-1.12743	5.63134	-6.08253	0.000202262	0.00748797	1.00873	23873	ILMN_2632976
Fam13c	-1.4868	9.53907	-12.8105	5.54e-07	0.000407008	6.80711	71721	ILMN_2591159
Fam148c	-1.23209	6.79056	-4.46786	0.0016566	0.027419	-1.16562	237397	ILMN_2615081
Fat1	1.32138	4.36858	6.12794	0.000191631	0.00732203	1.06433	14107	ILMN_1250688
Fblim1	3.66541	1.84009	7.71987	3.37e-05	0.00289403	2.83902	74202	ILMN_2837671
Fbxo11	-1.0078	7.10629	-7.49095	4.25e-05	0.0032672	2.60351	NA	ILMN_2525278
Fgd4	-1.67591	2.82232	-5.48325	0.000423077	0.0117813	0.247001	224014	ILMN_2615357
Fgf10	-3.03136	6.88179	-7.13925	6.15e-05	0.00396075	2.22938	14165	ILMN_2736497
Fgf5	-1.18754	5.27098	-7.34452	4.95e-05	0.00351851	2.44959	14176	ILMN_2642743
Fgfr1op	-2.55836	3.0877	-4.27493	0.00218371	0.0329467	-1.4512	75296	ILMN_2697790
Fgr	-2.24097	1.37921	-5.1084	0.000688297	0.0157426	-0.256523	NA	ILMN_2772595
Fibcd1	-1.55878	9.77055	-3.91643	0.00370072	0.0456545	-1.9953	98970	ILMN_1229726
Fign	1.71859	4.50597	6.1084	0.00019613	0.00738875	1.04044	60344	ILMN_2680673
Fkbp14	-1.01066	5.7802	-4.27872	0.00217177	0.0328481	-1.44554	231997	ILMN_1255363
Flrt1	1.06279	5.28356	6.08689	0.000201214	0.00748797	1.01408	396184	ILMN_2708133
Fnbp1l	1.2694	9.05654	6.11709	0.000194114	0.00735773	1.05108	214459	ILMN_2746132
Foxo6	-1.42304	5.20704	-4.29237	0.00212937	0.0324442	-1.42517	329934	ILMN_2763092
Fpr2	2.37501	2.59158	3.91509	0.0037081	0.0457273	-1.99735	14289	ILMN_1242457
Frat2	-1.1534	6.69818	-9.37843	7.22e-06	0.00142049	4.37494	212398	ILMN_2824002
Freq	1.86836	5.84205	4.14169	0.00265103	0.037112	-1.65145	14299	ILMN_1244929
Fstl4	1.0539	7.35372	3.96771	0.00342794	0.0436326	-1.91645	320027	ILMN_2655058
Ftl2	-1.89031	0.946633	-5.68767	0.000327142	0.0100656	0.512754	14337	ILMN_1256451
G630014P10Rik	-2.00489	1.05299	-4.846	0.000979274	0.0198519	-0.621555	333639	ILMN_1240964
Gabbr1	-1.06573	6.11351	-5.00211	0.000793016	0.0173039	-0.403136	54393	ILMN_2680745
Gabbr2	-2.44909	4.08297	-8.93098	1.07e-05	0.00172354	3.98809	242425	ILMN_2588067
Gabrb3	-1.01417	6.15703	-4.83809	0.000989885	0.0199751	-0.632712	14402	ILMN_3120335
Gabrd	2.25766	8.04511	7.58688	3.86e-05	0.00308977	2.70296	14403	ILMN_2698299
Garnl3	1.57403	9.83396	6.38277	0.000142228	0.00636639	1.37096	99326	ILMN_1235488
Gas7	-2.87158	1.92464	-5.4128	0.0004629	0.012408	0.153977	14457	ILMN_2924831
Gast	2.42758	1.22117	4.128	0.00270475	0.0375067	-1.67215	14459	ILMN_1241636
Gatc	-1.0262	5.99944	-8.55907	1.5e-05	0.00190628	3.6517	384281	ILMN_1236821
Gbp3	1.0177	4.05598	4.47437	0.00164137	0.0273192	-1.15608	55932	ILMN_2918002
Gbx2	2.9313	3.93328	4.36691	0.00191295	0.03033	-1.3144	14472	ILMN_1249766
Gdi2	-1.64534	4.61976	-8.46265	1.64e-05	0.00197206	3.56219	14569	ILMN_2650812
Gdpd5	1.42888	7.86088	7.06501	6.65e-05	0.00410462	2.14844	233552	ILMN_1254943
Ghrhr	-1.60971	0.806336	-3.96796	0.00342667	0.0436326	-1.91607	14602	ILMN_2657702
Gin1	3.70836	2.01183	5.02289	0.000771255	0.0169618	-0.37433	NA	ILMN_1245008
Gins2	-2.72751	2.40111	-5.86824	0.000261898	0.00879719	0.742371	272551	ILMN_1246270
Glipr1	-1.60697	4.20775	-3.96428	0.00344549	0.0437356	-1.92171	73690	ILMN_1215807
Gm484	-1.95746	7.89908	-4.07769	0.00291245	0.0393264	-1.74847	243967	ILMN_2903169
Gm581	-1.93953	1.33618	-4.54921	0.00147686	0.0256838	-1.04681	210541	ILMN_1256038
Gmds	-1.14331	6.98864	-5.80631	0.000282523	0.00919511	0.664151	218138	ILMN_2766596
Gmppa	-1.28193	5.2353	-6.36291	0.000145529	0.00643287	1.34739	69080	ILMN_1232272
Gnaq	-3.28441	3.01191	-5.41216	0.00046328	0.012408	0.153129	14682	ILMN_2624023
Gng2	-1.93944	7.22237	-6.86153	8.3e-05	0.0046472	1.92298	14702	ILMN_1214150
Golga7b	1.15818	6.81807	6.72435	9.66e-05	0.00503664	1.76794	71146	ILMN_2646949
Golm1	-1.8477	8.80763	-6.33911	0.000149596	0.00647356	1.31906	105348	ILMN_3148550
Gp5	-1.17545	5.01853	-9.81389	5e-06	0.00121525	4.73377	14729	ILMN_1236762
Gpm6a	-2.36044	7.70228	-14.5916	1.85e-07	0.000224538	7.77857	234267	ILMN_2909336
Gpr153	3.19249	3.32219	5.33498	0.000511675	0.0132296	0.0503515	100129	ILMN_2590975
Gpr21	3.3411	2.29609	5.11462	0.000682649	0.015682	-0.247995	338346	ILMN_1246464
Gpr22	-1.13049	8.57856	-6.63311	0.000106949	0.00534812	1.66345	73010	ILMN_2658266
Gpr68	-1.5429	6.38484	-5.49047	0.000419211	0.0117692	0.256494	238377	ILMN_2732996
Gpr88	5.93567	7.35426	6.20813	0.000174315	0.00702527	1.16181	64378	ILMN_1215624
Gpx3	1.52356	5.92486	3.85099	0.00408265	0.0487118	-2.09638	14778	ILMN_2715546
Grb7	3.19209	5.8126	5.24551	0.000574736	0.0141704	-0.0699008	14786	ILMN_2773169
Greb1	2.63219	1.32348	4.05921	0.00299292	0.040097	-1.77658	NA	ILMN_2433318
Grid2ip	1.99009	4.08723	4.73329	0.0011429	0.0217173	-0.781512	170935	ILMN_2765510
Grik4	-1.42758	5.59304	-6.89612	7.99e-05	0.00454028	1.96169	110637	ILMN_1232802
Grm1	1.11244	6.90737	6.23119	0.000169659	0.00690726	1.18967	14816	ILMN_2665238
Grm4	2.92038	1.69656	3.87194	0.00395604	0.0476796	-2.06397	268934	ILMN_3162152
Grp	-2.04921	6.21202	-3.87622	0.00393065	0.047392	-2.05734	225642	ILMN_2671608
Gtf2h5	-1.0079	7.04292	-8.24067	2.02e-05	0.00218541	3.3524	66467	ILMN_1223234
Gtf2ird1	2.16852	1.66906	4.514	0.00155194	0.0264454	-1.09812	57080	ILMN_1221960
Gtpbp1	-1.23278	4.03462	-5.66895	0.000334858	0.010229	0.488677	NA	ILMN_2510196
H2-M3	1.10516	4.10089	3.8349	0.00418286	0.0494475	-2.12131	14991	ILMN_2670508
Hapln2	1.86685	7.11495	10.1612	3.77e-06	0.00109711	5.00821	73940	ILMN_2666080
Hcn2	1.0086	9.39672	7.34254	4.96e-05	0.00351851	2.44749	15166	ILMN_2672624
Heca	-1.07685	4.64777	-7.57323	3.91e-05	0.00311293	2.68888	380629	ILMN_3163486
Hectd2	-2.13605	6.10645	-7.5953	3.82e-05	0.00308747	2.71164	226098	ILMN_2839877
Hes1	-1.222	6.31277	-4.32154	0.00204172	0.0314976	-1.38174	15205	ILMN_1247691
Hhatl	1.80763	6.88912	14.5531	1.89e-07	0.000224538	7.75928	74770	ILMN_2707207
Hip1r	1.06513	6.76671	10.5805	2.71e-06	0.000915653	5.32639	29816	ILMN_2780848
Hist1h3d	-1.12079	5.51223	-5.77352	0.000294151	0.00939516	0.62252	NA	ILMN_1231671
Hist1h3e	-1.33012	5.85759	-6.13998	0.000188916	0.00725736	1.07902	319151	ILMN_2951691
Hist1h4a	-1.00834	7.64593	-4.89422	0.000917152	0.0190558	-0.553701	326619	ILMN_2759159
Hist1h4i	-1.59811	5.84296	-8.79851	1.2e-05	0.0017866	3.86986	319158	ILMN_1232524
Hist2h2bb	-1.3807	3.32068	-4.34856	0.00196393	0.0307536	-1.34159	319189	ILMN_2817214
Hist2h2be	-1.77843	5.01898	-6.0857	0.000201499	0.00748797	1.01263	319190	ILMN_1231066
Hist2h3c1	-1.22356	4.75142	-4.42657	0.0017567	0.0285594	-1.2263	NA	ILMN_2521561
Hivep3	2.05942	1.66439	4.0845	0.00288337	0.0391271	-1.73812	16656	ILMN_3151547
Hmgcs2	1.18875	6.4504	5.32848	0.000515995	0.0132781	0.041655	15360	ILMN_1216322
Hnrnph2	-2.39884	2.56078	-4.55281	0.0014694	0.025643	-1.04158	56258	ILMN_2596458
Homer2	-1.22318	9.67576	-4.30068	0.002104	0.0321845	-1.41278	NA	ILMN_2588474
Hr	2.23309	8.64623	16.7005	5.87e-08	0.000129417	8.74057	15460	ILMN_1220617
Hrasls	1.02555	6.20237	7.1139	6.31e-05	0.00400898	2.20183	27281	ILMN_1251605
Hrh3	1.3892	7.22838	4.38111	0.00187445	0.0299039	-1.29338	99296	ILMN_1256117
Hspa1a	-1.11153	4.83858	-7.17581	5.91e-05	0.00387005	2.26898	NA	ILMN_1225328
Hspa1b	-4.29668	2.15724	-22.0436	5.4e-09	5.85e-05	10.5239	15511	ILMN_2530672
Hspa2	-1.23553	10.3368	-11.1862	1.71e-06	0.000733716	5.76215	15512	ILMN_1223285
Htr1d	3.60845	3.4484	3.98649	0.00333346	0.0428722	-1.88766	15552	ILMN_2752064
Htr3a	-1.34002	4.31878	-6.38413	0.000142006	0.00636639	1.37257	15561	ILMN_2702403
Htr5b	-1.7599	5.13131	-4.55995	0.00145473	0.0254591	-1.0312	15564	ILMN_2595319
Htra3	1.22604	4.93529	5.94282	0.00023921	0.00829278	0.83583	NA	ILMN_2718401
Hyi	1.58054	7.42727	5.86339	0.000263454	0.00879719	0.736261	68180	ILMN_2691567
Ifi27	2.29059	2.2777	4.05495	0.00301182	0.0402565	-1.78307	76933	ILMN_2762944
Ifngr2	-1.22868	5.67446	-7.68692	3.48e-05	0.00292196	2.8055	15980	ILMN_2592709
Ift74	-1.26402	4.52407	-4.99174	0.00080412	0.0174501	-0.417532	67694	ILMN_2647044
Igbp1b	-2.01379	2.87106	-5.82498	0.000276122	0.00910327	0.6878	50540	ILMN_2773598
Igf2bp2	2.0547	2.98042	4.02653	0.00314113	0.0413466	-1.82641	319765	ILMN_2974720
Igk-C	1.56946	3.16001	5.00872	0.00078602	0.0171999	-0.393962	NA	ILMN_2684370
Igsf21	1.03102	7.9838	12.8385	5.44e-07	0.000407008	6.82365	230868	ILMN_1235388
Ihpk3	2.40127	1.85511	6.03257	0.000214706	0.00775893	0.947225	271424	ILMN_2600779
Il12b	-1.54584	1.0742	-3.83824	0.00416179	0.0493356	-2.11612	16160	ILMN_2756639
Incenp	1.00644	5.49848	6.18409	0.00017932	0.00712064	1.13269	16319	ILMN_1216213
Indo	5.26283	4.81042	4.14717	0.00262984	0.0370169	-1.64316	15930	ILMN_1223600
Inpp5a	1.62794	7.95567	5.23471	0.000582901	0.0142624	-0.0845002	212111	ILMN_2717861
Iqgap2	-2.13874	8.37149	-4.90431	0.000904699	0.018961	-0.539548	544963	ILMN_2908846
Isl1	5.06485	4.60671	5.52694	0.000400257	0.0114666	0.304325	16392	ILMN_2727472
Islr2	-1.82072	6.62561	-4.03575	0.00309856	0.0409435	-1.81235	320563	ILMN_2944610
Itgb3bp	-1.4452	5.42935	-5.42597	0.000455158	0.012308	0.17142	67733	ILMN_1213858
Itgb4	1.35251	7.05694	6.65381	0.000104493	0.00529126	1.68725	192897	ILMN_2634689
Itm2a	-1.36206	7.43118	-5.44087	0.000446563	0.0121716	0.191136	16431	ILMN_2590211
Itpr3	1.08097	4.02793	3.90287	0.00377661	0.046305	-2.0162	16440	ILMN_1228385
Ivl	2.16085	1.74137	4.18461	0.00248977	0.0358248	-1.58667	16447	ILMN_2733290
Iyd	-3.98797	3.09316	-5.50571	0.000411177	0.0116369	0.276498	70337	ILMN_2796264
Jazf1	-1.05942	7.13482	-7.36246	4.86e-05	0.00350213	2.46859	231986	ILMN_1220232
Jph1	-1.54224	4.71661	-9.22285	8.26e-06	0.00150383	4.24257	57339	ILMN_1217728
Jun	-1.68089	8.17817	-12.9694	5e-07	0.000401707	6.90063	16476	ILMN_2646625
Kbtbd7	-1.36166	3.40067	-3.9388	0.00357896	0.0447199	-1.96086	211255	ILMN_3156633
Kcna2	1.04929	7.9374	9.94033	4.51e-06	0.00117453	4.83485	16490	ILMN_2727857
Kcnab3	2.42758	6.00178	7.26369	5.39e-05	0.00369245	2.3635	16499	ILMN_2655386
Kcnip4	-1.50791	5.39295	-7.57194	3.91e-05	0.00311293	2.68755	NA	ILMN_1237698
Kcnj12	2.11861	3.85051	3.89793	0.00380468	0.0464174	-2.02382	16515	ILMN_2695900
Kcnj14	-1.02618	2.68628	-4.2702	0.00219867	0.0331078	-1.45826	211480	ILMN_2898924
Kcnk3	2.27441	4.64575	10.968	2.01e-06	0.000786732	5.60828	16527	ILMN_2669487
Kcnt1	4.5938	5.1443	10.2802	3.43e-06	0.00105545	5.09994	227632	ILMN_2923717
Kctd12	-1.53978	5.10859	-5.80986	0.000281292	0.00917441	0.668657	239217	ILMN_1237224
Kctd4	-2.4377	7.74	-6.0632	0.000206981	0.00761168	0.984976	67516	ILMN_2710665
Kctd6	-1.03572	9.63758	-7.05488	6.73e-05	0.00410469	2.13735	71393	ILMN_1247335
Kdelr2	-1.14698	6.21321	-8.45659	1.65e-05	0.00197206	3.55654	66913	ILMN_2607926
Khdrbs3	-1.37832	7.85343	-4.64828	0.00128574	0.0235431	-0.903408	13992	ILMN_2590488
Kit	-1.24231	4.73039	-4.434	0.00173822	0.0283762	-1.21537	NA	ILMN_1250169
Klk6	3.10166	5.16935	5.65855	0.000339231	0.0103179	0.475272	19144	ILMN_2955509
Klk8	-2.76588	7.06228	-4.13021	0.00269599	0.0374357	-1.6688	259277	ILMN_2675232
Kntc1	-1.84691	4.18491	-4.33875	0.00199181	0.0310345	-1.35616	208628	ILMN_2648080
Krr1	-1.39343	4.98799	-21.1945	7.58e-09	5.85e-05	10.2899	52705	ILMN_1258846
Krt2	-2.78313	4.28959	-7.08773	6.49e-05	0.0040892	2.17328	16681	ILMN_2751818
Krt222	1.05229	5.87606	4.23545	0.00231225	0.0342662	-1.51029	268481	ILMN_2728021
Krt73	-2.37428	5.78742	-6.45608	0.000130733	0.00609309	1.4575	223915	ILMN_3007409
Lamb3	1.77777	4.03256	4.40014	0.00182415	0.0293596	-1.26526	16780	ILMN_2605512
Lefty1	-4.47065	5.07494	-4.48613	0.00161429	0.0270398	-1.13886	13590	ILMN_1246073
Lgi2	1.32686	6.47172	7.40744	4.64e-05	0.00343035	2.51605	246316	ILMN_2635700
Lgsn	-1.02744	7.42169	-4.58206	0.0014103	0.0249731	-0.999105	14661	ILMN_3149251
Lhfpl2	-1.09956	7.65506	-6.70448	9.87e-05	0.00510401	1.74528	218454	ILMN_2721357
Lhx8	2.87194	2.01992	5.35146	0.000500899	0.0130861	0.0723724	16875	ILMN_2454905
Limd2	-1.79492	5.35298	-8.41355	1.72e-05	0.00197772	3.51624	67803	ILMN_2705878
Lipc	1.59194	0.998739	4.6093	0.00135757	0.0243812	-0.959665	15450	ILMN_1257106
Lix1	-1.12177	6.17664	-5.77671	0.000292996	0.0093823	0.62658	NA	ILMN_2686593
Lman2l	-1.04785	8.07538	-8.28087	1.95e-05	0.00215095	3.39078	214895	ILMN_1220769
Lmo1	-1.85078	2.27664	-4.81812	0.00101725	0.0202622	-0.660941	109594	ILMN_1240303
LOC100034363	2.12855	1.07166	9.8365	4.91e-06	0.00121525	4.75194	100034363	ILMN_2909163
LOC100039001	-1.07206	4.60326	-6.05161	0.000209867	0.00768117	0.970714	100039001	ILMN_1258046
LOC100039346	-2.00972	1.7096	-3.96373	0.0034483	0.0437356	-1.92255	100039346	ILMN_1248914
LOC100039703	3.02122	2.09143	5.35506	0.000498575	0.0130576	0.077183	100039703	ILMN_2578350
LOC100040243	1.02675	7.73374	9.28522	7.83e-06	0.00146333	4.2959	100040243	ILMN_1239776
LOC100040799	1.38248	3.90927	5.32602	0.000517635	0.0132871	0.0383707	100040799	ILMN_3162394
LOC100042508	-1.66257	1.64576	-4.11354	0.00276277	0.0380716	-1.69405	100042508	ILMN_1217543
LOC100043919	1.1	9.13244	5.42873	0.000453553	0.0122893	0.175075	100043919	ILMN_2775767
LOC100044376	-1.36053	8.89526	-8.45709	1.65e-05	0.00197206	3.557	100044376	ILMN_1258587
LOC100044411	-2.20426	1.60411	-5.52446	0.000401519	0.0114839	0.301071	100044411	ILMN_2455771
LOC100044708	1.78026	4.07734	3.98393	0.00334618	0.0429821	-1.89158	100044708	ILMN_1247770
LOC100045502	-2.46477	4.55138	-4.48702	0.00161224	0.0270202	-1.13755	100045502	ILMN_1221999
LOC100045869	-1.29328	6.06965	-8.27235	1.96e-05	0.00215566	3.38266	100045869	ILMN_2535306
LOC100046136	-1.45056	5.98343	-10.99	1.98e-06	0.000783774	5.62394	100046136	ILMN_1252389
LOC100046382	-1.56727	1.32715	-3.83702	0.00416948	0.0493356	-2.11802	100046382	ILMN_1253169
LOC100047012	-1.04744	7.77179	-7.37108	4.81e-05	0.00348712	2.47771	100047012	ILMN_2512043
LOC100047419	1.57717	6.65979	11.281	1.6e-06	0.00071409	5.82786	100047419	ILMN_2473066
LOC100047427	1.13559	7.12291	7.99513	2.57e-05	0.00248121	3.11414	100047427	ILMN_1229091
LOC100047603	1.34366	4.11871	5.68488	0.000328281	0.0100801	0.509165	100047603	ILMN_2697057
LOC100048071	-2.05989	1.76224	-5.17882	0.000627207	0.014909	-0.160319	100048071	ILMN_2671073
LOC100048116	3.40364	2.49569	9.48029	6.62e-06	0.00136805	4.46039	100048116	ILMN_1242872
LOC100048251	2.56076	1.89438	4.90345	0.000905746	0.018961	-0.540746	100048251	ILMN_2708949
LOC100048616	1.30955	3.53354	4.99639	0.000799121	0.0174071	-0.411075	100048616	ILMN_1241963
LOC100048684	-1.18394	2.4464	-4.07181	0.00293779	0.0395992	-1.75741	100048684	ILMN_2623912
LOC215415	-2.76938	1.39349	-5.97939	0.000228876	0.00804858	0.881359	NA	ILMN_1229649
LOC226413	-4.45343	4.74793	-3.97897	0.00337094	0.0431855	-1.89918	NA	ILMN_2526521
LOC230765	-1.252	4.94606	-6.31002	0.000154735	0.00658757	1.28435	NA	ILMN_2526498
LOC231069	-1.28387	6.13797	-3.86981	0.0039687	0.0477761	-2.06725	NA	ILMN_1235105
LOC231444	-1.26432	4.64541	-8.43399	1.69e-05	0.00197418	3.5354	NA	ILMN_1212633
LOC234360	-1.12709	5.13478	-4.17767	0.00251513	0.0360252	-1.59713	NA	ILMN_2533526
LOC236598	2.21894	2.42312	3.92374	0.00366044	0.045438	-1.98404	236598	ILMN_1248092
LOC244417	3.24274	4.7423	4.96306	0.000835713	0.0179812	-0.457429	NA	ILMN_2533196
LOC245350	-1.043	4.78365	-4.04035	0.00307756	0.0407882	-1.80533	NA	ILMN_2532035
LOC245600	-2.23471	1.11884	-7.63986	3.65e-05	0.00301404	2.75741	245600	ILMN_1231163
LOC268730	1.21667	4.0996	4.08035	0.00290105	0.0392641	-1.74443	NA	ILMN_1236308
LOC268934	4.07632	7.51661	11.6189	1.25e-06	0.000632536	6.05729	NA	ILMN_1252806
LOC270491	-1.1827	5.47694	-12.0469	9.26e-07	0.000533912	6.3368	NA	ILMN_2529432
LOC280097	1.36721	3.06105	4.35901	0.00193471	0.0305338	-1.32609	NA	ILMN_1235034
LOC329575	-1.06781	6.41776	-7.1851	5.85e-05	0.00385926	2.27902	329575	ILMN_3066673
LOC331102	-1.27993	9.22275	-10.7668	2.35e-06	0.000861747	5.46327	NA	ILMN_2525491
LOC331528	-2.14774	2.48858	-3.9326	0.0036123	0.0450137	-1.97041	331528	ILMN_1223578
LOC333744	-1.0244	5.74479	-7.9453	2.69e-05	0.00254948	3.06498	NA	ILMN_1225882
LOC338535	-3.63984	3.29392	-6.33076	0.000151051	0.00648351	1.30912	NA	ILMN_1251569
LOC380774	-1.51815	0.760556	-4.02404	0.00315275	0.041401	-1.83022	NA	ILMN_1233284
LOC380844	1.09084	6.18533	4.41992	0.00177342	0.0287465	-1.2361	NA	ILMN_1250257
LOC380866	2.39257	1.74912	5.69152	0.00032558	0.0100455	0.517697	NA	ILMN_1242738
LOC380986	-1.31724	6.03653	-5.31382	0.000525878	0.0133433	0.0220249	NA	ILMN_2529062
LOC381285	-2.28169	2.54953	-3.88755	0.00386438	0.0469015	-2.03984	NA	ILMN_2526382
LOC381468	-3.74546	3.63684	-4.69538	0.00120437	0.0224666	-0.835744	NA	ILMN_2528805
LOC381501	-1.07855	6.67498	-6.61821	0.000108756	0.00542091	1.64628	NA	ILMN_2529252
LOC381587	-1.84816	1.86917	-3.8336	0.00419103	0.0495251	-2.12332	NA	ILMN_1217856
LOC381770	1.51902	5.39169	5.68055	0.000330054	0.0101127	0.5036	NA	ILMN_2539337
LOC381862	1.90823	1.68592	4.54745	0.0014805	0.0256914	-1.04936	NA	ILMN_1251859
LOC381983	-1.25297	4.14452	-5.48445	0.00042243	0.0117739	0.248584	NA	ILMN_2540971
LOC382136	-2.54441	5.19902	-12.9445	5.08e-07	0.000401707	6.88607	NA	ILMN_1216951
LOC382362	2.35342	2.41533	5.59626	0.000366751	0.010891	0.394683	NA	ILMN_2541731
LOC382587	1.50484	1.05778	3.86152	0.00401848	0.0481874	-2.08008	NA	ILMN_1235147
LOC382809	-1.30717	4.18915	-5.12424	0.000674014	0.0155543	-0.234817	NA	ILMN_1245410
LOC383077	1.05875	6.89204	8.88429	1.11e-05	0.00173502	3.94662	NA	ILMN_2536687
LOC383208	-1.7611	0.951398	-3.99191	0.00330673	0.0426886	-1.87936	NA	ILMN_1245856
LOC383561	-1.60082	6.18939	-4.44011	0.00172318	0.0282053	-1.20638	NA	ILMN_1237246
LOC383621	-1.14175	5.50946	-6.64318	0.000105745	0.00531538	1.67504	NA	ILMN_1216120
LOC383837	1.95064	1.00233	6.50374	0.000123807	0.00585883	1.51336	NA	ILMN_1225700
LOC384670	-1.10096	5.26593	-4.46678	0.00165915	0.027419	-1.16722	NA	ILMN_2540648
LOC384887	-1.11027	4.52103	-4.74703	0.00112146	0.0215051	-0.761912	NA	ILMN_2541335
LOC435145	2.34039	4.24761	4.30243	0.0020987	0.0321356	-1.41018	435145	ILMN_1250392
LOC545208	-1.07755	8.48249	-9.77413	5.17e-06	0.00122715	4.7017	545208	ILMN_1246590
LOC546090	-2.66565	2.75328	-7.35095	4.92e-05	0.00351851	2.45641	546090	ILMN_1236599
LOC547380	1.27259	5.52083	4.1632	0.00256887	0.0365379	-1.61895	547380	ILMN_2759853
LOC629364	-1.33005	8.29362	-6.39144	0.000140813	0.00634693	1.38124	629364	ILMN_1242946
LOC630284	-1.32955	1.2681	-4.39176	0.00184611	0.0296177	-1.27763	630284	ILMN_2469804
LOC665506	3.19729	6.84909	8.64158	1.39e-05	0.00186793	3.72753	665506	ILMN_2417926
LOC665531	2.07641	1.6323	4.88151	0.000933095	0.0193198	-0.571544	665531	ILMN_1220180
LOC669660	-4.52359	2.97925	-9.82665	4.95e-06	0.00121525	4.74403	669660	ILMN_2771219
LOC674888	-1.00753	5.62621	-8.25606	1.99e-05	0.00217599	3.36711	674888	ILMN_1225889
LOC676974	-1.23971	8.23503	-8.54806	1.52e-05	0.00190816	3.64152	676974	ILMN_2648100
Lpcat4	1.15775	6.61275	4.6761	0.00123699	0.0229225	-0.863401	99010	ILMN_2756891
Lrfn2	-1.19403	7.81435	-4.37516	0.00189047	0.0301284	-1.30218	NA	ILMN_2651081
Lrrc1	1.07157	5.76754	7.34023	4.97e-05	0.00351851	2.44504	214345	ILMN_2868459
Lrrc38	2.43746	3.09195	4.30034	0.00210502	0.0321845	-1.41329	242735	ILMN_2648524
Lrrc3b	3.08166	2.15271	7.51062	4.17e-05	0.00323934	2.624	218763	ILMN_2755833
Lrrc49	1.19583	7.64392	8.63413	1.4e-05	0.00186793	3.72072	102747	ILMN_1256378
Lrrc8a	1.20317	6.365	4.38634	0.00186049	0.0297891	-1.28565	241296	ILMN_2895213
Lrriq4	1.96421	1.45235	4.06056	0.00298697	0.0400742	-1.77453	68307	ILMN_2613208
Lrrtm3	2.03603	5.24348	6.64206	0.000105879	0.00531538	1.67375	216028	ILMN_2629877
Ltbp3	1.63828	3.78581	4.1267	0.00270991	0.0375614	-1.67412	16998	ILMN_2776619
Ly6g6d	2.13155	2.55735	4.25994	0.00223159	0.0334078	-1.47361	114654	ILMN_2599251
Lypd1	-2.06123	2.86591	-4.29457	0.00212262	0.0323733	-1.42189	72585	ILMN_1239134
Maea	-1.16562	6.55888	-7.06308	6.67e-05	0.00410462	2.14632	59003	ILMN_2763602
Magee2	-1.39725	4.81964	-5.23142	0.000585411	0.0142898	-0.0889471	272790	ILMN_2477690
Mageh1	-1.51119	6.44506	-13.2077	4.29e-07	0.000389159	7.03821	75625	ILMN_1234322
Mal	1.04291	8.60567	5.36296	0.000493523	0.0129459	0.087719	17153	ILMN_1248947
Maml2	-1.26834	7.54011	-7.60157	3.8e-05	0.0030759	2.71809	270118	ILMN_2457571
Man1a2	-1.1054	5.03653	-5.86014	0.0002645	0.00882256	0.732174	17156	ILMN_2657556
Man1c1	1.05981	4.08163	4.14314	0.0026454	0.0370882	-1.64925	NA	ILMN_2611865
Map2k6	-1.28944	4.43885	-4.44553	0.00170994	0.0280481	-1.1984	26399	ILMN_2623856
Mapk1	-1.15999	6.95084	-9.57585	6.1e-06	0.00128977	4.5397	26413	ILMN_1213055
Mas1	-2.07341	7.47983	-4.60759	0.0013608	0.0243996	-0.962126	17171	ILMN_1253860
Mat2b	-1.24544	6.7233	-16.8069	5.56e-08	0.000129417	8.78447	108645	ILMN_2588505
Max	-1.43285	3.68225	-4.55072	0.00147372	0.0256603	-1.04461	17187	ILMN_3068231
Mc4r	-2.45596	4.38519	-4.44569	0.00170957	0.0280481	-1.19818	17202	ILMN_2611237
Mcam	1.3874	4.64373	5.8213	0.000277372	0.00911791	0.683141	84004	ILMN_2955919
Mcat	-1.17284	4.78234	-5.90571	0.000250221	0.0085686	0.789422	223722	ILMN_2927635
Mcm6	-1.17781	4.55254	-4.77667	0.00107668	0.0209638	-0.719725	17219	ILMN_1217331
Mcpt1	-1.87846	1.01931	-3.95935	0.00347088	0.0438716	-1.92928	17224	ILMN_1258979
Med10	-1.01817	7.65854	-11.0601	1.88e-06	0.000773496	5.67362	28077	ILMN_2879382
Med23	-1.03381	7.3803	-4.21686	0.00237555	0.0346713	-1.53818	70208	ILMN_2654068
Meis1	4.96376	3.38556	6.30019	0.000156516	0.00660623	1.27259	17268	ILMN_1218266
Meis2	2.16623	9.67415	6.26079	0.000163878	0.00675974	1.22533	17536	ILMN_2850391
Mfsd9	-1.22943	4.26583	-9.3337	7.5e-06	0.00142049	4.3371	211798	ILMN_2825848
Mgat5b	-1.71172	0.857337	-3.84639	0.004111	0.0488978	-2.10349	268510	ILMN_2489103
Mlp	-1.02674	4.50161	-4.08909	0.00286394	0.0389441	-1.73115	NA	ILMN_2617162
Mmp17	-1.14406	9.57918	-5.96516	0.000232838	0.00812667	0.863667	23948	ILMN_2773800
Mobkl2b	2.54216	1.44167	6.99631	7.17e-05	0.00426004	2.07291	214944	ILMN_2900854
Mobkl3	-1.55893	5.92934	-15.2421	1.28e-07	0.000187807	8.09503	19070	ILMN_2595686
Mobp	1.55751	5.70057	4.5642	0.00144608	0.0253651	-1.02502	17433	ILMN_3024681
Mogat2	1.89148	1.62778	3.86867	0.00397548	0.0478204	-2.06901	233549	ILMN_2854920
Mpv17	-1.07877	5.94549	-9.1895	8.51e-06	0.0015169	4.2139	17527	ILMN_1242903
Mrpl3	-1.02213	6.67778	-5.54389	0.000391769	0.0113074	0.32648	94062	ILMN_1231390
Mtap1b	-1.60501	5.59537	-8.36445	1.8e-05	0.00204081	3.47003	17755	ILMN_2932081
Mtch2	-1.02849	8.53235	-8.32178	1.87e-05	0.00208694	3.42966	56428	ILMN_1229238
Mtmr11	1.84503	1.22314	3.89233	0.00383677	0.0467166	-2.03247	194126	ILMN_2642922
Mvp	1.11373	5.71429	4.71701	0.00116888	0.0220326	-0.80478	78388	ILMN_2887065
Mybpc2	1.6125	0.94161	4.4371	0.00173057	0.0282963	-1.21081	233199	ILMN_2676012
Mycl1	-2.21645	7.89802	-10.5706	2.73e-06	0.000915653	5.31899	16918	ILMN_1221750
Myh8	-1.29395	5.32861	-4.49547	0.0015931	0.0268648	-1.1252	17885	ILMN_1223735
Myl4	1.54159	7.06576	4.2186	0.00236952	0.0346654	-1.53556	17896	ILMN_2610744
Myo1b	1.50811	4.82831	5.41305	0.00046275	0.012408	0.154312	NA	ILMN_1235044
Myo5a	1.14207	7.4164	6.91776	7.8e-05	0.0044923	1.98582	17918	ILMN_1250286
Myo5b	-1.35772	8.54627	-5.13892	0.000661064	0.0154249	-0.214736	17919	ILMN_2539489
Myo5c	3.05569	1.53523	4.54406	0.00148759	0.0257854	-1.0543	208943	ILMN_1236641
N28178	1.03401	7.66247	4.35671	0.0019411	0.0306001	-1.3295	230085	ILMN_1251756
Nacc2	2.1239	4.48061	7.71884	3.37e-05	0.00289403	2.83798	67991	ILMN_3153982
Ndrg1	1.08842	8.48872	8.13442	2.24e-05	0.00228165	3.25012	17988	ILMN_1250195
Necap1	-1.62293	7.03554	-9.76933	5.19e-06	0.00122715	4.69782	67602	ILMN_1240590
Neto1	-1.6578	5.10856	-5.61863	0.000356599	0.0106613	0.423689	246317	ILMN_2687473
Neu2	1.94727	6.78532	6.02024	0.000217904	0.00777316	0.931991	23956	ILMN_2662728
Neurod6	-2.03816	1.90033	-4.17091	0.00254009	0.036233	-1.60732	11922	ILMN_2708982
Nf2	-2.30531	1.89002	-4.52161	0.00153537	0.0262887	-1.08701	18016	ILMN_2611840
Nfe2l2	-1.35253	3.56912	-4.8259	0.0010065	0.0201509	-0.649945	18024	ILMN_1224128
Nfkbiz	-1.04292	6.0985	-8.42254	1.7e-05	0.00197418	3.52467	80859	ILMN_2755008
Ngef	2.01808	8.94143	4.8657	0.000953356	0.0195188	-0.593785	53972	ILMN_2822905
Nhsl1	-1.19391	7.57583	-6.97027	7.37e-05	0.00432359	2.04413	215819	ILMN_2441013
Nid1	1.32632	3.27451	4.23828	0.00230274	0.0341653	-1.50603	18073	ILMN_2814005
Nkd2	-1.91208	5.19119	-14.61	1.83e-07	0.000224538	7.78778	72293	ILMN_1228631
Notch3	1.30013	5.25979	5.58573	0.00037164	0.0109518	0.380997	18131	ILMN_2697380
Nova1	2.73456	1.75389	5.13743	0.000662364	0.0154355	-0.216769	18134	ILMN_2429898
Nox1	1.61516	1.08235	5.32105	0.000520975	0.0133172	0.0317182	237038	ILMN_1243266
Npas2	1.08868	5.37284	5.18917	0.000618732	0.014778	-0.146239	18143	ILMN_2668835
Npcd	-3.33565	3.61664	-3.98201	0.00335576	0.0430693	-1.89453	504193	ILMN_3069033
Npr3	-1.65135	0.954325	-4.44902	0.00170148	0.027954	-1.19327	18162	ILMN_1231426
Nptx1	-1.21031	7.40774	-4.89494	0.00091625	0.0190499	-0.552683	18164	ILMN_2604570
Npw	-2.69673	1.6423	-5.43338	0.000450859	0.0122454	0.181235	381073	ILMN_1258556
Npy2r	-2.57547	5.79177	-9.34609	7.42e-06	0.00142049	4.3476	18167	ILMN_3160364
Nrip3	-1.28992	11.4435	-6.17512	0.000181229	0.00715043	1.12179	78593	ILMN_2875404
Nrl	-2.50871	4.28579	-7.32274	5.06e-05	0.00356132	2.42647	18185	ILMN_2754407
Nrn1l	1.67943	5.1683	5.65072	0.000342564	0.0103762	0.465173	234700	ILMN_2655905
Nrp	-2.03479	8.06793	-5.13012	0.000668788	0.0155133	-0.22676	NA	ILMN_1247094
Nsdhl	-1.61667	5.53111	-14.9608	1.5e-07	0.000200848	7.96049	18194	ILMN_2594525
Nt5e	1.15357	5.97723	5.31242	0.000526836	0.0133566	0.0201433	23959	ILMN_2636285
Ntf3	-3.98719	1.99508	-26.1099	1.25e-09	3.84e-05	11.4553	NA	ILMN_2760161
Nxph4	2.22386	3.6402	4.34211	0.0019822	0.0309195	-1.35116	104080	ILMN_2648687
Odf4	2.62136	2.00302	4.89131	0.000920767	0.019118	-0.557774	NA	ILMN_2770515
Ogdh	1.0484	8.7563	6.19404	0.00017723	0.00707406	1.14475	18293	ILMN_2639805
Ogdhl	-2.66248	1.37663	-17.672	3.62e-08	0.000111658	9.12684	239017	ILMN_2924146
Ola1	-1.25134	7.93953	-8.46969	1.63e-05	0.00197206	3.56876	67059	ILMN_3163044
Olfml2b	-2.69425	8.12978	-5.15221	0.000649569	0.0152525	-0.196579	320078	ILMN_2745551
Olfr116	2.03653	1.26193	5.27104	0.000555924	0.013855	-0.0354635	258625	ILMN_2682722
Olfr661	-2.04707	2.0885	-3.90236	0.0037795	0.0463116	-2.01699	258743	ILMN_2688387
Olfr681	-2.15513	2.07529	-5.6485	0.000343514	0.0103762	0.462312	404318	ILMN_2781714
Olfr741	1.84314	1.62926	3.84969	0.00409068	0.0487579	-2.0984	258233	ILMN_1215066
Olfr976	2.01414	1.40664	6.12333	0.000192683	0.0073305	1.0587	258364	ILMN_3161316
Ostf1	-1.20552	7.74137	-9.02437	9.84e-06	0.00166756	4.07041	20409	ILMN_2744398
Otub2	-1.51203	7.57504	-10.3321	3.29e-06	0.00104626	5.13955	68149	ILMN_2898917
Oxt	1.86243	4.77677	6.0183	0.000218413	0.00778167	0.929584	18429	ILMN_2669486
P4ha1	-1.01214	5.36406	-4.542	0.00149189	0.025831	-1.0573	NA	ILMN_1215502
Pak4	-1.10223	6.9027	-4.32506	0.00203138	0.0314323	-1.37649	70584	ILMN_2640570
Palmd	-1.52068	7.31243	-11.0999	1.83e-06	0.000761045	5.70169	114301	ILMN_3126277
Parn	1.69695	3.00194	3.84209	0.00413776	0.0491782	-2.11017	NA	ILMN_1220936
Parp3	1.78887	1.55151	4.22847	0.00233578	0.0343989	-1.52074	235587	ILMN_2870302
Parp4	1.67991	4.77644	7.43084	4.53e-05	0.00339029	2.54065	328417	ILMN_2758215
Pbx3	2.66664	2.62004	3.92071	0.00367707	0.0455209	-1.9887	18516	ILMN_2642148
Pcdh19	-1.73399	6.91062	-5.72099	0.000313883	0.00975564	0.555482	279653	ILMN_2694311
Pcdh20	-2.63035	9.00995	-6.92485	7.74e-05	0.00448278	1.99372	NA	ILMN_1237302
Pcdh8	-1.6388	4.60406	-7.72469	3.35e-05	0.00289403	2.84391	18530	ILMN_1256415
Pcdha10	-3.12093	2.26921	-5.29166	0.000541212	0.0136093	-0.0077129	12943	ILMN_2886128
Pcnp	-1.25856	6.62983	-11.5295	1.33e-06	0.00064278	5.99735	NA	ILMN_1260502
Pcp4	2.29097	1.80054	4.17136	0.00253842	0.0362259	-1.60665	18546	ILMN_2752830
Pcp4l1	2.28228	6.21252	5.81964	0.000277938	0.00911791	0.681038	66425	ILMN_1218127
Pcsk4	1.47273	2.73389	8.91267	1.09e-05	0.00172828	3.97185	18551	ILMN_1252464
Pde10a	2.71843	5.41966	4.45514	0.00168677	0.0277714	-1.18429	23984	ILMN_2733915
Pde1a	-1.77905	6.22299	-6.02592	0.000216425	0.00775893	0.939008	NA	ILMN_1224165
Pde1c	3.44532	2.35936	4.86655	0.000952261	0.0195188	-0.592594	18575	ILMN_1223293
Pdgfrb	1.47525	4.32135	5.21203	0.000600454	0.014519	-0.115203	18596	ILMN_2903972
Pea15a	-1.18445	8.44637	-7.31198	5.12e-05	0.00357478	2.41503	18611	ILMN_1260506
Peli3	1.40308	3.10908	4.32315	0.00203698	0.0314559	-1.37933	240518	ILMN_2619678
Penk1	2.91157	6.07054	4.48557	0.00161557	0.0270465	-1.13968	18619	ILMN_2719921
Pgbd5	-1.32222	7.57834	-5.13852	0.00066141	0.0154249	-0.215277	209966	ILMN_1253467
Pggt1b	1.54576	0.780262	4.06658	0.00296056	0.0398018	-1.76537	225467	ILMN_2666038
Pgm2l1	-1.28997	6.07351	-4.30538	0.00208979	0.0320947	-1.40578	NA	ILMN_2517100
Phgdh	-1.06636	5.76859	-4.86854	0.000949683	0.019496	-0.589788	236539	ILMN_2790181
Phlda3	1.02812	7.1283	4.55312	0.00146875	0.025643	-1.04112	27280	ILMN_2628567
Phxr4	-1.09732	8.83149	-4.00394	0.00324816	0.0421712	-1.86095	NA	ILMN_2751603
Pigz	1.49243	7.00737	6.20419	0.000175126	0.00702527	1.15704	239827	ILMN_2750725
Pip5kl1	1.54104	4.83553	7.36783	4.83e-05	0.00349077	2.47426	227733	ILMN_1223829
Pitpnm3	1.17003	7.22109	6.47888	0.000127369	0.00596334	1.48426	327958	ILMN_1212857
Pkp2	-2.58228	6.95318	-4.63238	0.00131453	0.0239001	-0.926327	67451	ILMN_2927565
Plcb4	3.08299	2.93281	4.72589	0.00115463	0.0218425	-0.792085	18798	ILMN_2911248
Plcd3	1.242	5.54655	9.16201	8.71e-06	0.00153609	4.19019	72469	ILMN_2620145
Plcxd1	1.50891	4.19773	3.90368	0.00377202	0.0462752	-2.01495	403178	ILMN_1218945
Pld5	2.17804	4.79973	5.15425	0.000647827	0.0152232	-0.1938	319455	ILMN_1213763
Plekha2	-1.16602	8.63903	-3.94558	0.00354294	0.0444546	-1.95044	83436	ILMN_1214118
Plekha6	1.34604	4.88399	4.73107	0.0011464	0.0217569	-0.784678	240753	ILMN_2778181
Plekhg3	1.56593	4.98961	5.83692	0.000272116	0.00900843	0.702885	263406	ILMN_2783500
Plxdc1	2.32088	7.10229	14.0348	2.57e-07	0.000255902	7.49221	72324	ILMN_2827162
Popdc3	-2.85329	5.64904	-7.77099	3.2e-05	0.00283063	2.89077	78977	ILMN_2895568
Ppargc1b	1.22358	8.56942	6.81735	8.71e-05	0.00477455	1.87332	170826	ILMN_2771709
Ppl	-2.06258	2.20696	-4.1435	0.00264401	0.0370882	-1.64871	19041	ILMN_2503188
Ppp1r12b	-3.40628	1.70462	-8.3483	1.83e-05	0.00206458	3.45478	329251	ILMN_1251203
Ppp1r14a	1.28741	6.39064	6.29055	0.000158283	0.00665348	1.26105	68458	ILMN_2659824
Prei4	-1.42171	4.1845	-8.71741	1.3e-05	0.0018542	3.79662	74182	ILMN_2601884
Prkca	-1.17066	5.17454	-4.47428	0.0016416	0.0273192	-1.15622	18750	ILMN_1217890
Prkcz2	2.30051	1.49958	5.77632	0.00029314	0.0093823	0.626073	404705	ILMN_1245944
Prmt5	-1.37674	5.0979	-7.29865	5.19e-05	0.00360065	2.40083	27374	ILMN_2720634
Prox1	-2.10892	4.17358	-6.93381	7.67e-05	0.00446099	2.00368	19130	ILMN_2894355
Prp15	-1.56977	1.32143	-3.92063	0.00367754	0.0455209	-1.98883	56290	ILMN_2474137
Prpmp5	-2.2093	1.63925	-4.58437	0.00140575	0.0249413	-0.995756	381832	ILMN_2850496
Prss18	4.69974	4.71948	6.68463	0.000100948	0.00518246	1.72259	NA	ILMN_2775176
Prss35	-1.21099	5.68846	-4.81228	0.0010254	0.0203589	-0.669207	244954	ILMN_2609897
Psmd5	-1.78973	4.99082	-6.71708	9.74e-05	0.00505711	1.75966	66998	ILMN_2765213
Psrc1	-2.46769	2.02785	-4.81479	0.00102189	0.0203022	-0.665651	56742	ILMN_2692441
Ptchd1	1.55855	5.13835	6.57215	0.000114557	0.00557497	1.59301	NA	ILMN_2720158
Ptprm	2.05613	3.62136	6.76433	9.24e-05	0.00491432	1.81338	NA	ILMN_2555991
Ptpro	-1.08411	7.58105	-5.33576	0.000511156	0.0132296	0.0514014	19277	ILMN_1216741
Pum2	-1.00532	6.47929	-5.76058	0.000298883	0.00949716	0.606044	80913	ILMN_1228635
Purb	1.09429	8.85934	4.58858	0.00139748	0.0248661	-0.98965	19291	ILMN_1247990
Pvalb	1.88385	11.486	4.83497	0.000994108	0.020008	-0.63712	19293	ILMN_1218223
Pygo1	-1.58007	6.00843	-19.2856	1.71e-08	7.26e-05	9.70174	NA	ILMN_2678967
Rab1b	-1.28783	7.04334	-6.67166	0.000102424	0.00521481	1.70774	76308	ILMN_2887208
Rab26	-1.09643	10.0354	-7.87846	2.88e-05	0.0026274	2.99858	328778	ILMN_2718406
Rab3d	-1.13016	7.21201	-8.20827	2.09e-05	0.0022186	3.32134	19340	ILMN_2588737
Ramp3	1.65261	3.58645	4.63882	0.00130279	0.0237707	-0.917043	56089	ILMN_2749052
Rapsn	2.63477	3.5049	4.0139	0.00320048	0.0417711	-1.84571	19400	ILMN_2967654
Rarb	2.28917	5.53154	3.85203	0.00407627	0.0486911	-2.09477	218772	ILMN_1246864
Rasa4	2.24298	2.42687	4.1046	0.00279931	0.0383525	-1.7076	54153	ILMN_2753979
Rasd1	-1.91215	3.48357	-4.22893	0.00233422	0.0343936	-1.52006	19416	ILMN_2647197
Rasgef1c	2.08797	6.07415	6.11298	0.000195065	0.00736664	1.04605	74563	ILMN_1231901
Rasl10a	-1.90695	8.52196	-5.5939	0.000367841	0.0109049	0.391615	75668	ILMN_2719702
Rasl11a	-2.84684	5.16481	-7.06262	6.67e-05	0.00410462	2.14583	68895	ILMN_2932662
Rbbp7	-2.01935	7.51988	-9.82204	4.97e-06	0.00121525	4.74032	245688	ILMN_1219275
Rbm10	-1.04932	4.43585	-6.59723	0.000111357	0.00547978	1.62205	236732	ILMN_2821254
Rbm18	-1.1825	4.9478	-4.79586	0.00104871	0.0206621	-0.692476	67889	ILMN_2978585
Rbms1	1.45215	7.07109	9.20853	8.37e-06	0.00150935	4.23027	NA	ILMN_2457905
Reck	3.51666	2.8493	4.82596	0.00100642	0.0201509	-0.649861	NA	ILMN_2769877
Rerg	-1.25621	8.25327	-4.82606	0.00100628	0.0201509	-0.649713	232441	ILMN_1230648
Rgl1	-1.52001	8.4406	-4.58092	0.00141256	0.0249903	-1.00076	19731	ILMN_2603944
Rgs14	-1.67113	5.22659	-7.2324	5.57e-05	0.00375099	2.32996	51791	ILMN_2604548
Rgs6	1.52213	4.25317	4.50363	0.00157482	0.0266536	-1.11326	50779	ILMN_1235475
Rhog	1.21083	7.09107	8.65067	1.38e-05	0.00186517	3.73585	56212	ILMN_2592620
Rilp	1.78762	5.1264	6.1415	0.000188575	0.00725736	1.08089	280408	ILMN_2975382
Rims2	1.40893	8.75159	12.8792	5.3e-07	0.000407008	6.84771	116838	ILMN_2740869
Rims3	1.73348	9.8859	9.35594	7.36e-06	0.00142049	4.35594	NA	ILMN_2488599
Rnase12	-1.37266	2.22081	-3.90008	0.00379245	0.046394	-2.02051	497106	ILMN_3162426
Rnasen	1.1676	7.74323	8.96094	1.04e-05	0.00171721	4.01459	14000	ILMN_3066222
Rnf141	-1.2683	3.80303	-4.20126	0.00243008	0.035267	-1.56161	NA	ILMN_1227627
Rnf165	-1.34408	5.64052	-6.6528	0.000104611	0.00529126	1.68609	225743	ILMN_1259244
Rnf182	-1.53458	8.06632	-4.15566	0.00259733	0.0367606	-1.63033	328234	ILMN_2942628
Rnf34	-2.10271	4.90552	-4.77375	0.001081	0.0209768	-0.723867	80751	ILMN_2732476
Rom1	1.52633	4.85541	5.33084	0.00051442	0.0132554	0.0448168	19881	ILMN_1238331
Rora	1.81671	7.6599	12.668	6.08e-07	0.000436604	6.72196	19883	ILMN_1243741
Rps4y2	-1.13122	5.66673	-4.3974	0.00183131	0.0294287	-1.26931	66184	ILMN_2737090
Rps6ka1	2.50453	4.01795	4.12429	0.00271953	0.0376439	-1.67777	20111	ILMN_2776327
Rshl2a	-1.0323	6.7554	-6.34803	0.000148058	0.00645793	1.32969	66832	ILMN_2670271
Rspo3	-1.5067	5.8856	-4.14431	0.00264086	0.0370882	-1.64748	72780	ILMN_3162785
Rtn4	-1.58711	6.55489	-6.32816	0.000151507	0.00648351	1.30602	68585	ILMN_2732907
Rwdd3	-1.29579	6.07927	-7.48853	4.26e-05	0.0032672	2.60099	NA	ILMN_2769216
Rxfp3	-3.85463	4.80846	-4.32225	0.00203962	0.0314809	-1.38067	239336	ILMN_1240943
S100b	1.50883	4.86943	5.41439	0.000461961	0.012405	0.156078	20203	ILMN_2634742
Sash1	2.2744	1.83596	4.41971	0.00177395	0.0287465	-1.2364	70097	ILMN_1246459
Sbno1	-1.21856	5.7624	-16.2579	7.38e-08	0.000142348	8.55341	243272	ILMN_2426140
Sbsn	2.32832	4.04489	4.10038	0.00281676	0.0385403	-1.71401	282619	ILMN_2671302
Sc4mol	-1.2969	8.6966	-5.19676	0.000612597	0.0147389	-0.135924	66234	ILMN_2823778
Scamp5	-1.42567	5.61685	-7.83452	3.01e-05	0.00271927	2.95467	56807	ILMN_1242246
Scin	-1.47698	3.85356	-5.55214	0.00038771	0.0112429	0.337246	20259	ILMN_1259174
scl0001419.1_32	-1.8524	5.80874	-10.0019	4.29e-06	0.00114276	4.88357	NA	ILMN_2473294
scl0001487.1_50	-1.46982	6.16874	-8.93236	1.07e-05	0.00172354	3.98931	NA	ILMN_1246268
scl0002124.1_39	-1.17767	7.25397	-6.41708	0.000136716	0.00624101	1.41156	NA	ILMN_2519944
scl0002177.1_17	-2.39647	2.64922	-4.37224	0.00189839	0.0301959	-1.3065	NA	ILMN_1242963
scl0002255.1_1	1.18454	3.97655	5.49652	0.000416	0.0117358	0.264442	NA	ILMN_2484784
scl0002879.1_64	-1.6302	1.73204	-4.07223	0.00293598	0.0395921	-1.75677	NA	ILMN_1231683
scl0002975.1_346	-1.81653	6.30757	-5.54882	0.000389334	0.0112794	0.332925	NA	ILMN_2448404
scl0002993.1_1671	1.58342	1.04564	4.22215	0.00235734	0.0345527	-1.53023	NA	ILMN_1236077
scl0003300.1_40	2.42069	2.96543	4.56453	0.00144541	0.0253651	-1.02454	NA	ILMN_1253522
scl0003456.1_247	-1.36819	6.87304	-5.37338	0.000486941	0.0128307	0.101607	NA	ILMN_1248810
scl0003886.1_50	-2.35832	5.34532	-7.87512	2.89e-05	0.0026274	2.99525	NA	ILMN_1245048
scl0004010.1_24	-1.91818	6.84224	-19.8723	1.32e-08	6.79e-05	9.89234	NA	ILMN_2520149
scl0004029.1_17	2.63925	2.3761	4.79069	0.00105617	0.0207429	-0.699813	NA	ILMN_1215363
scl000412.1_36	-1.17549	4.88747	-8.67222	1.35e-05	0.00186517	3.75552	NA	ILMN_2435196
scl00093.1_86	-3.30783	1.99435	-8.4002	1.74e-05	0.00198785	3.5037	NA	ILMN_2449867
Scly	1.12136	5.53105	8.7502	1.26e-05	0.00184016	3.82631	50880	ILMN_2628281
Scml4	-1.14824	3.95632	-7.3221	5.07e-05	0.00356132	2.42579	268297	ILMN_2661185
Scn3b	-1.76512	5.26734	-7.78878	3.15e-05	0.00280489	2.90871	NA	ILMN_2451346
Scn4b	3.93908	8.90661	7.46009	4.39e-05	0.00331224	2.5713	399548	ILMN_2813547
Scube3	1.29373	5.11597	5.47521	0.000427425	0.0118809	0.236429	268935	ILMN_2780286
Scx	3.39085	3.52682	5.99255	0.000225277	0.0079827	0.897697	20289	ILMN_1226016
Sdf2l1	-1.14436	5.36568	-5.85236	0.000267024	0.00889251	0.722375	64136	ILMN_1221943
Sec23a	-1.44471	6.39255	-9.65894	5.69e-06	0.0012724	4.60801	20334	ILMN_1213958
Sec61a2	-1.65216	5.82611	-6.551	0.000117333	0.00566944	1.56845	57743	ILMN_2655668
Sema3f	3.75858	5.53555	6.17257	0.000181775	0.00716282	1.11869	20350	ILMN_2685037
Sema6a	1.20676	5.95013	5.1196	0.000678159	0.0156149	-0.241163	20358	ILMN_2705946
Serpina3h	-1.73303	6.16339	-8.09659	2.32e-05	0.00233579	3.2134	546546	ILMN_2889832
Serpina3n	-1.80986	9.94563	-7.41738	4.59e-05	0.00341211	2.5265	20716	ILMN_1246800
Serpina9	5.01881	2.51679	3.95793	0.00347827	0.0439291	-1.93147	NA	ILMN_1219079
Sfrs10	-1.15362	6.50371	-8.05823	2.41e-05	0.00238702	3.17601	20462	ILMN_2738865
Shd	1.23922	6.94448	7.84015	2.99e-05	0.00271207	2.9603	20420	ILMN_2858666
Slc10a4	2.201	4.3093	4.9135	0.000893507	0.0188051	-0.52666	231290	ILMN_1251845
Slc16a6	1.0377	5.10484	4.70838	0.00118289	0.0222271	-0.817114	104681	ILMN_3073406
Slc17a6	2.31997	9.13814	3.97347	0.00339866	0.0434196	-1.90762	140919	ILMN_2922321
Slc18a3	2.73978	2.50838	4.46882	0.00165435	0.027419	-1.16422	20508	ILMN_1247491
Slc25a34	1.14014	4.94386	3.99281	0.00330227	0.0426668	-1.87797	384071	ILMN_3052781
Slc26a4	-3.1395	6.99273	-5.77358	0.000294131	0.00939516	0.622589	23985	ILMN_1220193
Slc27a3	-2.29915	5.50499	-6.78611	9.02e-05	0.00485576	1.83805	NA	ILMN_2747857
Slc32a1	1.1972	10.8514	5.61298	0.000359134	0.0107267	0.41637	22348	ILMN_1234039
Slc35a1	-1.57618	4.39286	-7.492	4.25e-05	0.0032672	2.60462	24060	ILMN_2702767
Slc35d3	3.67223	3.30119	7.39934	4.68e-05	0.00343457	2.50752	76157	ILMN_1216110
Slc35f1	1.11917	5.61276	5.22755	0.000588382	0.0143298	-0.0941855	215085	ILMN_2747211
Slc37a3	-1.17649	4.52247	-8.4207	1.71e-05	0.00197418	3.52294	72144	ILMN_2722497
Slc38a5	-1.39848	6.56984	-5.09098	0.000704376	0.0160035	-0.280427	209837	ILMN_2649773
Slc45a3	2.08338	3.38601	4.26646	0.00221061	0.0331916	-1.46385	212980	ILMN_1218226
Slc4a7	-1.05573	8.40421	-8.48743	1.6e-05	0.001955	3.58529	NA	ILMN_2629601
Slc5a7	2.617	2.07982	4.74192	0.00112938	0.0215648	-0.769192	63993	ILMN_1243388
Slc7a14	2.74296	5.90223	12.4382	7.09e-07	0.000465521	6.5822	241919	ILMN_2719361
Slc9a2	-1.8145	6.34246	-15.7793	9.52e-08	0.000163211	8.34264	NA	ILMN_1220166
Slc9a4	-2.92957	1.46627	-12.2217	8.21e-07	0.000506679	6.44759	NA	ILMN_2732246
Slco2a1	-2.88656	1.44476	-10.2309	3.56e-06	0.00105751	5.0621	24059	ILMN_1246309
Slit1	-3.23893	2.44795	-6.32957	0.00015126	0.00648351	1.3077	20562	ILMN_1232213
Smarcd3	1.02438	8.38654	4.53368	0.00150946	0.0259894	-1.06941	66993	ILMN_1248397
Smcx	1.16649	6.22196	7.91931	2.76e-05	0.00257601	3.03922	NA	ILMN_1254555
Smg5	1.24466	3.28105	4.03488	0.00310257	0.0409789	-1.81368	229512	ILMN_2877909
Snai3	2.07729	5.34265	6.88945	8.05e-05	0.00454826	1.95424	30927	ILMN_1239726
Snapc2	2.29136	1.62518	5.49292	0.000417908	0.0117547	0.259711	102209	ILMN_1215174
Snca	-2.74414	7.7901	-13.1171	4.54e-07	0.000400537	6.98627	20617	ILMN_3161601
Snx14	-1.34654	4.96948	-11.534	1.33e-06	0.00064278	6.00037	244962	ILMN_2619249
Snx17	-1.42998	5.1703	-4.54798	0.00147941	0.0256869	-1.0486	266781	ILMN_2694926
Snx2	-1.56439	5.5179	-10.1098	3.93e-06	0.00111195	4.96825	NA	ILMN_2664491
Spink10	-1.43789	5.15183	-5.09351	0.000702016	0.0159617	-0.276953	328971	ILMN_2694785
Spock1	1.91632	1.07355	4.84671	0.000978326	0.0198457	-0.620551	20745	ILMN_2590421
Sqle	-1.29585	6.28713	-8.79956	1.2e-05	0.0017866	3.87081	NA	ILMN_2573600
Srgap1	1.81019	1.29146	5.31536	0.000524832	0.0133277	0.024086	117600	ILMN_1225547
Srp54	-1.73453	5.6983	-11.8802	1.04e-06	0.000554362	6.22935	NA	ILMN_2473183
Ss18l1	-1.53655	4.37264	-4.77789	0.00107487	0.0209633	-0.717983	269397	ILMN_2726162
Ssh2	-1.15913	2.95183	-4.22763	0.00233864	0.0343989	-1.52201	237860	ILMN_2713231
St6galnac5	-1.416	9.71603	-6.2002	0.000175951	0.0070321	1.1522	26938	ILMN_2840985
Stab1	-1.15436	7.4981	-4.87547	0.000940786	0.0193901	-0.580042	192187	ILMN_2544343
Stam	-3.02225	2.62922	-5.44501	0.000444209	0.0121396	0.196602	20844	ILMN_2668808
Stard10	1.87164	5.89318	6.20938	0.000174061	0.00702527	1.16332	56018	ILMN_2759762
Stard9	1.75398	1.3053	3.95133	0.00351266	0.0442186	-1.9416	668880	ILMN_1254226
Stau2	-1.78685	4.64103	-7.96449	2.64e-05	0.00251734	3.08394	29819	ILMN_1217723
Steap2	1.83851	5.19072	4.5201	0.00153864	0.0263186	-1.08922	74051	ILMN_2797726
Stmn1	1.17279	7.35421	6.85829	8.33e-05	0.00464793	1.91935	NA	ILMN_1248132
Stoml1	-1.36988	4.99323	-5.9693	0.000231678	0.00809534	0.868816	69106	ILMN_2747202
Sts	2.69247	2.35384	4.24527	0.00227951	0.0339604	-1.49556	20905	ILMN_2650049
Sulf2	2.69651	2.42893	5.05153	0.000742322	0.0165393	-0.334747	72043	ILMN_1234624
Susd2	1.81825	4.05498	5.44821	0.000442396	0.0121115	0.200831	71733	ILMN_2709166
Sypl2	-1.25269	4.75945	-7.2116	5.69e-05	0.00380116	2.30759	17306	ILMN_2625299
Syt11	-1.32163	7.70418	-7.34174	4.96e-05	0.00351851	2.44664	229521	ILMN_3141334
Syt13	-1.025	7.12465	-4.44169	0.0017193	0.0281608	-1.20405	80976	ILMN_1229379
Syt9	1.73123	6.07116	5.46728	0.000431767	0.0119264	0.225978	60510	ILMN_2668020
Taf4b	1.65391	1.32433	4.38223	0.00187146	0.0299026	-1.29173	72504	ILMN_2470074
Tanc1	-1.11347	7.23709	-4.55194	0.00147119	0.0256535	-1.04284	66860	ILMN_2677882
Tas1r1	1.61842	1.0808	5.17996	0.000626269	0.0148982	-0.15877	110326	ILMN_1220280
Tbc1d14	-2.9721	2.1973	-6.66933	0.000102691	0.00521982	1.70506	100855	ILMN_2654197
Tcf4	2.03814	1.02645	3.85031	0.00408681	0.0487415	-2.09742	21413	ILMN_1214146
Tcrb-V8.2	3.68128	4.06402	5.32648	0.000517332	0.0132871	0.0389781	NA	ILMN_2516221
Tef	-1.05624	4.65053	-6.24507	0.000166921	0.00683379	1.20641	21685	ILMN_2676052
Tgfb2	-2.0242	7.64123	-8.25505	2e-05	0.00217599	3.36615	21808	ILMN_1225196
Th	2.96399	2.69508	5.33386	0.000512411	0.0132296	0.0488648	21823	ILMN_1222014
Thbs2	1.21721	5.05887	4.46155	0.00167149	0.0275786	-1.17488	21826	ILMN_2635229
Them4	-1.38368	3.66901	-3.82569	0.00424134	0.0499586	-2.13559	75778	ILMN_1251524
Thsd2	-1.63851	5.61146	-5.57595	0.000376239	0.0110422	0.368286	NA	ILMN_2736451
Thsd7b	-1.54512	6.27466	-5.8715	0.000260857	0.00877698	0.74648	210417	ILMN_2709428
Tie1	1.98626	2.84259	4.58552	0.00140347	0.0249297	-0.994082	21846	ILMN_2928560
Tirap	1.00335	4.64542	5.48742	0.000420839	0.0117726	0.252486	117149	ILMN_1214645
Tmbim1	1.04613	5.88125	5.39437	0.000473975	0.0126178	0.129523	69660	ILMN_2908056
Tmem108	-1.53596	7.23843	-11.7753	1.12e-06	0.000585276	6.16082	81907	ILMN_2804559
Tmem125	1.58729	6.86017	4.91175	0.000895624	0.018824	-0.52911	230678	ILMN_2703138
Tmem14c	-1.01185	7.91576	-6.30653	0.000155365	0.00658757	1.28018	66154	ILMN_2849680
Tmem159	-1.28576	5.81105	-6.83901	8.51e-05	0.00472075	1.8977	233806	ILMN_2686407
Tmem53	2.3096	1.81804	4.38757	0.0018572	0.0297519	-1.28383	68777	ILMN_2734564
Tmem63a	1.56886	7.1217	6.51619	0.000122065	0.00581718	1.5279	208795	ILMN_2798340
Tmem66	-1.3072	8.68426	-9.21946	8.29e-06	0.00150383	4.23966	67887	ILMN_2758878
Tmem74	-1.70011	4.17249	-8.40573	1.73e-05	0.00198489	3.5089	239408	ILMN_1259376
Tmem82	1.6657	3.22267	6.12534	0.000192223	0.00732203	1.06116	213989	ILMN_2666312
Tmem90a	4.30127	6.31837	4.12449	0.00271873	0.0376439	-1.67747	627191	ILMN_1250759
Tmem91	1.75494	6.80347	4.75639	0.0011071	0.0213224	-0.748568	320208	ILMN_2739111
Tmie	1.24819	4.89056	4.16157	0.00257499	0.0365617	-1.62141	20776	ILMN_1218037
Tmod1	1.22185	7.46357	6.16508	0.000183389	0.00719628	1.10959	21916	ILMN_2977404
Tmub2	-1.51582	3.88274	-5.34045	0.000508069	0.0132169	0.057668	72053	ILMN_2685150
Tnfaip8l3	-2.18869	5.00595	-6.33919	0.000149581	0.00647356	1.31917	244882	ILMN_2784018
Tnfrsf17	-1.55349	0.778225	-4.76016	0.00110139	0.0212882	-0.743212	21935	ILMN_2854497
Tnfrsf21	-1.3105	5.76518	-5.30428	0.000532423	0.013454	0.00922897	94185	ILMN_2901626
Tnfrsf4	2.09	3.83429	6.45305	0.000131188	0.00610509	1.45394	22163	ILMN_2446559
Tom1	-1.49394	5.24227	-4.75976	0.00110198	0.0212882	-0.743769	21968	ILMN_2959976
Tppp3	1.58563	7.38702	9.72454	5.39e-06	0.00124314	4.6615	67971	ILMN_2655929
Trappc2	-1.10869	6.82403	-6.55037	0.000117417	0.00566944	1.56773	66226	ILMN_2438032
Trappc6b	2.96118	2.06875	7.08114	6.54e-05	0.00409762	2.16609	NA	ILMN_2485266
Trhde	-1.32615	5.12077	-4.12984	0.00269747	0.0374394	-1.66937	237553	ILMN_2838727
Tro	-2.36366	2.41796	-3.9775	0.00337833	0.0432332	-1.90144	56191	ILMN_3129213
Troap	1.08012	2.70827	4.90245	0.00090698	0.0189722	-0.542155	78733	ILMN_1213921
Trpc3	2.02887	6.50168	8.12319	2.27e-05	0.00229141	3.23923	22065	ILMN_3001313
Trpc5	-1.98835	1.02031	-5.74301	0.000305441	0.00962898	0.583634	NA	ILMN_2433320
Trpc6	-1.52417	4.14727	-5.73719	0.000307648	0.00967601	0.576202	22068	ILMN_2915118
Trrp4	-3.1938	2.84718	-4.05372	0.00301731	0.0402665	-1.78495	NA	ILMN_1260411
Tspan18	-2.9662	5.19344	-7.44351	4.47e-05	0.00336106	2.55393	241556	ILMN_2602538
Tsr2	-1.46172	4.4719	-5.69475	0.000324276	0.0100152	0.521844	69499	ILMN_2693454
Ttc26	-1.05257	3.8928	-4.14501	0.00263813	0.0370882	-1.64641	264134	ILMN_2677233
Ttc39a	1.77715	5.21431	4.35219	0.00195372	0.0307082	-1.3362	230603	ILMN_2603888
Ttc5	-2.05645	3.41742	-6.15449	0.000185699	0.00724345	1.09671	219022	ILMN_3083981
Tubb2b	-3.08654	5.25711	-9.7042	5.48e-06	0.00124314	4.64496	73710	ILMN_2825574
Tubb4	1.00735	11.0734	9.24425	8.11e-06	0.00148924	4.26091	22153	ILMN_1236175
Twist1	-3.18866	2.65177	-4.48422	0.00161866	0.0270835	-1.14166	22160	ILMN_1236188
Ube2e1	-1.24644	5.4616	-6.08264	0.000202236	0.00748797	1.00887	22194	ILMN_1231810
Ube2e3	-1.03941	7.79227	-6.99743	7.16e-05	0.00426004	2.07415	22193	ILMN_1225627
Unc13c	3.09847	5.01907	9.42285	6.95e-06	0.00140172	4.41232	208898	ILMN_3142865
Unc84b	1.45008	8.65059	9.64324	5.77e-06	0.00127999	4.59515	223697	ILMN_3004864
Uncx	3.85994	2.24722	4.70292	0.00119187	0.0223413	-0.824938	22255	ILMN_1233941
Upb1	2.14072	1.53805	5.12963	0.000669221	0.0155133	-0.22743	103149	ILMN_2516705
Upf2	1.58489	1.10403	4.98368	0.000812866	0.0176001	-0.428732	326622	ILMN_2470211
Uros	-1.19922	6.03226	-12.0231	9.41e-07	0.000533912	6.32159	22276	ILMN_2498173
Usp38	-1.89613	1.56278	-4.06928	0.00294876	0.0396951	-1.76125	74841	ILMN_3072839
Usp46	-1.5618	3.90603	-5.73231	0.000309514	0.00969146	0.569958	69727	ILMN_2681814
V1rc17	1.6694	1.07113	7.07823	6.56e-05	0.00409762	2.1629	171190	ILMN_2474156
Vat1l	1.9916	8.09183	6.28168	0.000159929	0.00667092	1.25041	270097	ILMN_1226356
Vit	-1.03649	4.46569	-8.65576	1.37e-05	0.00186517	3.7405	74199	ILMN_2477870
Wbp11	-1.11932	10.142	-8.2098	2.08e-05	0.0022186	3.32281	60321	ILMN_1213144
Wnt3	2.92074	1.76782	7.04802	6.78e-05	0.00410469	2.12982	22415	ILMN_2508080
Xkrx	1.28026	3.75829	4.25766	0.00223895	0.0334854	-1.47701	331524	ILMN_3161225
Xrcc3	1.86648	4.04874	4.9316	0.000871917	0.0185276	-0.501336	74335	ILMN_2496421
Ypel1	-1.34826	6.48556	-16.6996	5.87e-08	0.000129417	8.74018	106369	ILMN_2454393
Ythdf2	-1.9064	3.75106	-4.3066	0.0020861	0.0320701	-1.40396	213541	ILMN_2868374
Ywhah	-3.06505	2.76145	-4.62698	0.00132446	0.0239892	-0.93412	22629	ILMN_1253578
Zcchc14	-1.4633	3.80115	-5.01707	0.000777289	0.0170694	-0.382398	142682	ILMN_2476705
Zcchc5	-3.13802	2.91622	-4.56534	0.00144376	0.0253651	-1.02336	213436	ILMN_2441346
Zdhhc2	1.75267	1.25897	4.17863	0.00251159	0.0359928	-1.59568	70546	ILMN_2442336
Zfhx1b	-1.22753	4.75044	-4.34798	0.00196558	0.0307536	-1.34246	NA	ILMN_1229830
Zfp180	-1.22905	3.61755	-5.54149	0.00039296	0.0113312	0.323343	NA	ILMN_2433699
Zfp288	-1.1424	7.66498	-5.11085	0.000686063	0.0157031	-0.253158	NA	ILMN_1259424
Zfp296	2.22496	1.51844	4.71314	0.00117513	0.0220948	-0.810303	63872	ILMN_2470407
Zfp423	1.04922	5.02343	6.4816	0.000126973	0.0059591	1.48745	94187	ILMN_3131693
Zfp467	1.1668	5.75791	5.01054	0.000784111	0.0171703	-0.391444	68910	ILMN_2429059
Zfp651	-2.41732	1.41148	-4.15761	0.00258994	0.0366945	-1.62738	270210	ILMN_2418210
Zfp694	-2.05511	2.35282	-4.09061	0.00285755	0.0388743	-1.72885	210162	ILMN_2697712
Zfp768	2.32604	2.97236	3.92362	0.00366108	0.045438	-1.98422	233890	ILMN_2721919
Zic3	1.30255	5.73498	4.1025	0.00280799	0.0384373	-1.7108	22773	ILMN_2440242
Zkscan17	1.51895	4.08331	4.80118	0.0010411	0.0205431	-0.684936	268417	ILMN_2916791
Znrf2	-1.06839	6.58423	-6.79403	8.94e-05	0.00484715	1.84701	387524	ILMN_1236892
