# Supplementary material for: Intrauterine hyperglycemia impairs memory across two generations
Source: Transl Psychiatry. 2021 Aug 20;11:434. doi: 10.1038/s41398-021-01565-7 (PMC8379206; doi:10.1038/s41398-021-01565-7)
Supplement: Supplementary file 7 — Table S5 [file 41398_2021_1565_MOESM7_ESM.xlsx]

## Sheet: Table S5
Table S5 GSEA-based enrichment analysis of gene sets of F2-GDM
ID	Description	setSize	enrichmentScore	NES	pvalue	p.adjust	qvalues	rank	leading_edge	core_enrichment
mmu04512	ECM-receptor interaction	81	0.434395	1.59165	0.0018797	0.203205	0.197031	2177	tags=30%, list=13%, signal=26%	20750/12824/16780/12840/16402/19699/16782/16421/12845/192897/104099/13406/21826/12829/320910/16400/75209/16776/64051/12834/16401/12842/12643/20971
mmu05033	Nicotine addiction	37	0.576297	1.82422	0.0018797	0.203205	0.197031	1577	tags=32%, list=9%, signal=30%	140919/14403/14399/14813/170483/11438/57249/22348/12286/14802/11440/14408
mmu05030	Cocaine addiction	46	0.569158	1.88068	0.00192308	0.203205	0.197031	703	tags=17%, list=4%, signal=17%	13489/19049/19739/21823/231991/14813/170483/13195
mmu05322	Systemic lupus erythematosus	103	-0.410899	-1.60962	0.00430107	0.281278	0.272732	4487	tags=44%, list=26%, signal=32%	319160/67332/319165/319154/15078/14998/14812/319168/100041230/319163/20823/319192/230558/319183/15001/319148/319179/13035/319152/69386/69382/319187/319178/319182/319180/12487/404634/319184/319159/12268/14811/326619/319172/12524/319149/319162/15077/319181/319151/319189/360198/319158/319190/260423
mmu04974	Protein digestion and absorption	82	0.413295	1.52049	0.00560748	0.281278	0.272732	2115	tags=26%, list=12%, signal=23%	12822/12824/12840/56373/17380/373864/11932/12831/12829/110893/53867/232680/12836/66473/12873/12834/12825/50934/70008/12842/12818
mmu05213	Endometrial cancer	56	0.464696	1.60485	0.00578035	0.281278	0.272732	2576	tags=27%, list=15%, signal=23%	12575/216033/19211/18706/21416/13197/107986/20662/13645/18710/13712/56637/12018/23805/12015
mmu05134	Legionellosis	56	-0.452317	-1.59509	0.00621118	0.281278	0.272732	1021	tags=30%, list=6%, signal=29%	16409/17874/18034/53791/16414/53880/16176/11783/193740/15512/76308/12176/16173/16160/14825/15511
mmu04725	Cholinergic synapse	109	0.400583	1.52495	0.00746269	0.295709	0.286724	2980	tags=35%, list=17%, signal=29%	18798/231991/20508/12647/63993/16515/12043/16520/66066/11438/18796/18706/12286/11513/243764/16440/14707/14699/14696/18795/16438/11440/12292/64337/60613/14708/12672/12326/18710/14681/14697/16519/14706/110834/14678/12322/12288/16518
mmu04010	MAPK signaling pathway	279	-0.29386	-1.30994	0.00917431	0.32314	0.313322	2967	tags=24%, list=17%, signal=20%	18034/225028/15507/18018/23939/11839/58231/17532/12297/22030/76089/14281/11652/54378/16000/19419/12293/67603/14701/20807/70686/26395/16176/26407/81904/14102/12289/13639/16542/16175/56274/26409/18015/71751/18099/12928/17762/319520/193740/80857/26413/18750/14176/15512/16590/14184/15370/26399/54652/67071/13638/266632/13869/17187/81905/14172/12064/14182/16476/12296/21808/66922/14165/18205/15511
mmu04927	Cortisol synthesis and secretion	65	0.422933	1.50527	0.0131579	0.384242	0.372568	2180	tags=28%, list=13%, signal=24%	18976/18798/231991/16527/18796/13079/11606/20683/11513/13070/16440/18795/16438/12292/218461/12291/16492/13072
mmu04260	Cardiac muscle contraction	75	0.403636	1.47002	0.0133333	0.384242	0.372568	2893	tags=32%, list=17%, signal=27%	53313/12869/17896/84682/12373/17897/76757/11932/110893/11937/54377/12862/12292/12298/22004/21924/22272/12300/66142/12865/140723/22273/12864/12288
mmu04514	Cell adhesion molecules (CAMs)	146	0.353885	1.41233	0.0145455	0.384242	0.372568	3030	tags=26%, list=18%, signal=22%	12504/241568/19274/14964/71908/14963/12738/16421/56492/110557/104099/12526/14991/320910/20612/54419/12490/21367/12561/320840/12555/17136/18417/16401/14985/53321/20971/15019/12560/15894/17528/14663/269116/67374/83964/224761/102657/17967
mmu05414	Dilated cardiomyopathy (DCM)	91	0.392225	1.45878	0.0170132	0.414861	0.402256	1955	tags=27%, list=11%, signal=24%	53313/16402/18821/17868/16421/192897/17897/11606/104099/21803/11461/11513/110893/11937/320910/54377/16400/12292/12298/22004/16905/21924/21809/16401/12300
mmu05165	Human papillomavirus infection	329	0.293483	1.28421	0.0204082	0.432899	0.419746	2585	tags=17%, list=15%, signal=14%	12575/22415/231991/20750/12824/12428/14964/93742/16780/14963/12840/16402/433586/19699/16782/19651/19211/16421/18596/12845/192897/18706/18131/110557/104099/21826/12829/14991/320910/21416/16400/16848/16776/64930/13544/20662/12834/15207/13645/16401/93737/14985/58988/12842/18710/12643/15019/216795/56637/12018/21770/21752/23805/12015/20847
mmu05410	Hypertrophic cardiomyopathy (HCM)	87	0.391868	1.44878	0.0204842	0.432899	0.419746	1955	tags=29%, list=11%, signal=26%	53313/16402/17868/16421/192897/17897/13614/11606/104099/21803/11461/110893/11937/105787/320910/54377/16400/12292/12298/22004/16905/21924/21809/16401/12300
mmu05222	Small cell lung cancer	90	0.383331	1.42299	0.0225989	0.43443	0.42123	1531	tags=19%, list=9%, signal=17%	12575/218772/12043/20183/16780/16782/19211/12579/18706/329581/12829/22029/16400/22034/13197/16776/107986
mmu04024	cAMP signaling pathway	207	0.326142	1.35574	0.0232975	0.43443	0.42123	1221	tags=14%, list=7%, signal=13%	13489/19049/18976/15552/231991/23984/11540/12640/53313/74055/18429/18821/14813/170483/16866/13614/18706/22325/11932/381290/80796/11513/243764/11937/22095/15551/14802/15166/11941
mmu04728	Dopaminergic synapse	125	0.346948	1.35425	0.0313076	0.483887	0.469185	1549	tags=17%, list=9%, signal=15%	13489/19049/18798/21823/231991/66066/18796/13195/12286/80796/13490/16440/14707/14802/14699/14696/18795/20265/16438/64337/14708
mmu04919	Thyroid hormone signaling pathway	109	0.353244	1.34474	0.0317164	0.483887	0.469185	983	tags=13%, list=6%, signal=12%	53901/18798/20183/53313/74055/18821/18796/18706/18131/11461/18519/72469/11932/11937
mmu04742	Taste transduction	81	0.388486	1.42344	0.0319549	0.483887	0.469185	1481	tags=22%, list=9%, signal=20%	15552/18575/268934/14399/18574/110326/12286/20278/18441/387511/83770/14816/16440/277899/15551/387347/329064/64337
mmu03410	Base excision repair	33	0.485417	1.5005	0.0323194	0.483887	0.469185	5107	tags=52%, list=30%, signal=36%	235587/328417/18973/268395/18971/16881/18538/59001/15289/234258/18972/70603/22256/17193/67967/16882/14156
mmu04932	Non-alcoholic fatty liver disease (NAFLD)	137	0.336166	1.32568	0.0335821	0.483887	0.469185	4949	tags=35%, list=29%, signal=25%	12869/22259/84682/16396/16367/13665/18706/21803/68198/13666/105787/12862/208104/13198/22272/227197/67264/18710/66218/56637/21428/66142/68342/12865/22273/12864/17993/606496/20787/14103/19079/68465/78943/26403/54405/75406/66046/72674/11651/19082/17991/66052/12859/12857/108079/12125/21937/12370
mmu04925	Aldosterone synthesis and secretion	97	0.359992	1.34531	0.03861	0.532147	0.515979	1908	tags=21%, list=11%, signal=18%	18976/18798/231991/16527/18796/13079/11606/11932/381290/80796/11513/13070/16440/11941/18795/16438/12292/12326/52163/12291
mmu00350	Tyrosine metabolism	36	0.45764	1.43708	0.0471698	0.553492	0.536675	3265	tags=31%, list=19%, signal=25%	21823/15233/13190/13195/11754/11522/22018/71724/56847/14085/11532
mmu04210	Apoptosis	125	0.33213	1.29641	0.0478821	0.553492	0.536675	2576	tags=22%, list=15%, signal=19%	13033/12043/235587/328417/12045/12334/13665/18706/11461/13666/16440/22029/13041/16438/13198/229445/69601/13197/16905/53857/12983/18646/18710/64138/13347/12018/58801/12015
GO:0007610	behavior	659	0.276593	1.28002	0.00150376	0.387962	0.368659	1738	tags=17%, list=10%, signal=15%	64378/13489/17268/19049/15552/53901/21823/268934/11998/16875/244723/114142/18516/12647/22771/11540/20473/231290/17536/11906/12043/13798/19109/67405/13508/18429/16402/11604/26367/60344/18574/22044/21336/404242/19699/11438/211612/19211/20203/12334/19259/19693/99296/20370/98388/11606/17380/320790/192285/12010/21349/433292/11932/18419/11754/21916/271564/108655/71960/21869/12286/18441/17918/13134/1108…
GO:0003012	muscle system process	379	0.320265	1.4259	0.00153846	0.387962	0.368659	2659	tags=24%, list=16%, signal=21%	13489/399548/15552/16493/72043/11847/14573/57080/21955/246133/67731/22065/216033/18429/11449/21385/216459/18821/21336/76469/233199/17868/57814/17896/11739/240725/17882/12845/12373/17897/13614/11606/11629/17969/11472/21916/108655/71960/433809/19736/381290/16480/18441/243764/110893/11937/230857/14464/21393/67092/16623/17880/17131/20265/14381/12292/17260/18578/22004/214384/13616/16905/20698/21924/20…
GO:0048880	sensory system development	370	0.343569	1.52695	0.00154321	0.387962	0.368659	1453	tags=16%, list=9%, signal=15%	13489/16392/17268/21823/114142/18516/19662/16869/140919/218772/20473/17536/17537/19274/12043/11668/320244/13508/21385/442801/24064/17342/18424/14462/64379/54352/12837/19881/17986/18596/236266/14107/320790/329581/19378/17289/21803/19411/12161/19213/21916/20475/12831/14238/20683/235435/26386/14686/72088/12961/270120/66993/22141/14699/18587/12958/329941/15165/20423/12292/107993
GO:0001654	eye development	362	0.335546	1.48822	0.00155521	0.387962	0.368659	1453	tags=17%, list=9%, signal=15%	13489/17268/21823/114142/18516/19662/16869/140919/218772/20473/17536/17537/19274/12043/11668/320244/13508/21385/442801/24064/17342/18424/14462/64379/54352/12837/19881/17986/18596/236266/14107/320790/329581/19378/17289/21803/19411/12161/19213/21916/20475/12831/14238/20683/235435/26386/14686/72088/12961/270120/66993/22141/14699/18587/12958/329941/15165/20423/12292/107993
GO:0150063	visual system development	366	0.333401	1.47943	0.00155763	0.387962	0.368659	1453	tags=16%, list=9%, signal=15%	13489/17268/21823/114142/18516/19662/16869/140919/218772/20473/17536/17537/19274/12043/11668/320244/13508/21385/442801/24064/17342/18424/14462/64379/54352/12837/19881/17986/18596/236266/14107/320790/329581/19378/17289/21803/19411/12161/19213/21916/20475/12831/14238/20683/235435/26386/14686/72088/12961/270120/66993/22141/14699/18587/12958/329941/15165/20423/12292/107993
GO:0043010	camera-type eye development	319	0.327113	1.42959	0.00161551	0.387962	0.368659	1761	tags=18%, list=10%, signal=16%	13489/17268/21823/114142/19662/16869/140919/218772/20473/19274/11668/320244/13508/21385/442801/24064/17342/14462/64379/54352/12837/19881/17986/18596/236266/14107/320790/329581/19378/17289/21803/19411/19213/21916/20475/14238/20683/235435/26386/14686/72088/12961/270120/66993/22141/18587/12958/329941/15165/20423/12292/107993/450219/30044/20662/19892/77579
GO:0007626	locomotory behavior	230	0.414544	1.75146	0.00166667	0.387962	0.368659	1733	tags=23%, list=10%, signal=21%	64378/13489/17268/19049/53901/21823/11998/244723/18516/12647/22771/11540/11906/13798/13508/60344/18574/22044/19699/11438/19211/20370/320790/21349/433292/18419/21916/271564/21869/12286/17918/14816/13490/140477/18143/22095/11305/11941/13838/20265/12298/12799/268980/64930/21367/14708/20655/20238/12290/320840/11548/105171
GO:0055022	negative regulation of cardiac muscle tissue growth	31	0.605548	1.86247	0.00182815	0.387962	0.368659	2972	tags=35%, list=18%, signal=29%	17268/19662/19211/108655/19736/13052/14381/19735/16526/606496/74116
GO:0061117	negative regulation of heart growth	31	0.605548	1.86247	0.00182815	0.387962	0.368659	2972	tags=35%, list=18%, signal=29%	17268/19662/19211/108655/19736/13052/14381/19735/16526/606496/74116
GO:0021924	cell proliferation in external granule layer	17	0.687585	1.82237	0.00185874	0.387962	0.368659	1896	tags=41%, list=11%, signal=37%	14472/16873/16869/19883/94187/20423/13645
GO:0021930	cerebellar granule cell precursor proliferation	17	0.687585	1.82237	0.00185874	0.387962	0.368659	1896	tags=41%, list=11%, signal=37%	14472/16873/16869/19883/94187/20423/13645
GO:0034143	regulation of toll-like receptor 4 signaling pathway	17	0.659508	1.74796	0.00185874	0.387962	0.368659	2506	tags=53%, list=15%, signal=45%	22259/17002/117149/217166/67245/69601/16803/14063/15289
GO:0042756	drinking behavior	17	0.690266	1.82948	0.00185874	0.387962	0.368659	2731	tags=65%, list=16%, signal=54%	13489/13798/18429/21336/99296/11606/15551/70008/13072/110312/19701
GO:0060134	prepulse inhibition	15	0.790193	2.02822	0.00185874	0.387962	0.368659	988	tags=33%, list=6%, signal=31%	13489/11540/14804/19211/13490
GO:0021534	cell proliferation in hindbrain	18	0.683367	1.84171	0.00187617	0.387962	0.368659	1896	tags=39%, list=11%, signal=35%	14472/16873/16869/19883/94187/20423/13645
GO:0060033	anatomical structure regression	18	0.701076	1.88943	0.00187617	0.387962	0.368659	119	tags=17%, list=1%, signal=17%	13489/21823/140919
GO:0060044	negative regulation of cardiac muscle cell proliferation	18	0.689279	1.85764	0.00187617	0.387962	0.368659	1229	tags=22%, list=7%, signal=21%	17268/19662/19211/13052
GO:0061217	regulation of mesonephros development	27	0.654131	1.9377	0.00187617	0.387962	0.368659	2079	tags=30%, list=12%, signal=26%	16869/14573/14462/11606/21803/56753/20471/20474
GO:0072189	ureter development	18	0.682373	1.83903	0.00187617	0.387962	0.368659	3228	tags=56%, list=19%, signal=45%	16869/14462/19378/20423/74025/19713/20471/23967/243931/20681
GO:0021516	dorsal spinal cord development	20	0.720668	1.99554	0.0018797	0.387962	0.368659	891	tags=35%, list=5%, signal=33%	22255/18516/16873/16869/14573/21349/18509
GO:0035815	positive regulation of renal sodium excretion	14	0.707953	1.79628	0.00189394	0.387962	0.368659	988	tags=50%, list=6%, signal=47%	13489/11540/18429/21336/13614/11606/13490
GO:1900273	positive regulation of long-term synaptic potentiation	25	0.652016	1.89811	0.00189394	0.387962	0.368659	660	tags=24%, list=4%, signal=23%	13489/11540/70546/19699/19259/17380
GO:0061213	positive regulation of mesonephros development	24	0.648167	1.86912	0.00190114	0.387962	0.368659	2079	tags=29%, list=12%, signal=26%	16869/14573/14462/11606/21803/20471/20474
GO:0048739	cardiac muscle fiber development	10	0.793716	1.82744	0.0019305	0.387962	0.368659	1330	tags=40%, list=8%, signal=37%	74376/21393/13052/17880
GO:0098700	neurotransmitter loading into synaptic vesicle	10	0.819832	1.88756	0.0019305	0.387962	0.368659	845	tags=60%, list=5%, signal=57%	21823/20508/140919/231290/13195/22348
GO:0060068	vagina development	12	0.725394	1.76326	0.00194932	0.387962	0.368659	2282	tags=42%, list=14%, signal=36%	19662/16869/17289/22174/12018
GO:2000251	positive regulation of actin cytoskeleton reorganization	17	-0.733747	-1.98004	0.00215517	0.387962	0.368659	393	tags=41%, list=2%, signal=40%	207495/74117/56792/18186/12985/66898/18205
GO:1990089	response to nerve growth factor	32	-0.599295	-1.88971	0.00220264	0.387962	0.368659	3617	tags=34%, list=22%, signal=27%	12721/20404/78405/76089/84092/83767/12928/15205/81907/12064/18205
GO:1990090	cellular response to nerve growth factor stimulus	32	-0.599295	-1.88971	0.00220264	0.387962	0.368659	3617	tags=34%, list=22%, signal=27%	12721/20404/78405/76089/84092/83767/12928/15205/81907/12064/18205
GO:0043616	keratinocyte proliferation	41	-0.550365	-1.81982	0.00222222	0.387962	0.368659	2303	tags=34%, list=14%, signal=30%	58208/12361/241639/18129/22061/235505/19272/14313/13345/15117/93735/54139/259277/14165
GO:0097484	dendrite extension	40	-0.52637	-1.73568	0.00223714	0.387962	0.368659	2808	tags=40%, list=17%, signal=33%	19415/233489/20430/14025/217340/81904/83767/110058/20980/81907/68585/12064/319974/236794/12891/12767
GO:0060412	ventricular septum morphogenesis	42	-0.507376	-1.67968	0.00225225	0.387962	0.368659	3068	tags=31%, list=18%, signal=25%	11477/20564/18018/14362/22418/18091/22762/18127/19876/20666/15205/21808/19130
GO:1901880	negative regulation of protein depolymerization	62	-0.511403	-1.84478	0.00226244	0.387962	0.368659	2103	tags=26%, list=13%, signal=23%	227634/17318/50876/12344/70997/12343/208158/227753/93689/75339/78926/20259/11518/93677/14168/11519
GO:0060563	neuroepithelial cell differentiation	67	-0.465644	-1.70349	0.00227273	0.387962	0.368659	2638	tags=30%, list=16%, signal=25%	667663/433899/11994/15208/13047/13388/22295/12558/18109/20666/53626/18472/218756/12608/15205/19712/14182/13796/239250/229320
GO:0021543	pallium development	133	-0.394809	-1.61104	0.00238095	0.387962	0.368659	2062	tags=25%, list=12%, signal=22%	268882/15228/11848/20807/12558/21335/24136/19876/242620/329628/18124/16870/21907/18993/18015/18472/100609/12928/140486/12316/16975/171167/54713/13839/81907/68585/14182/13796/19164/14168/11922/19130/18016
GO:0008544	epidermis development	279	-0.319609	-1.4313	0.00251889	0.387962	0.368659	2765	tags=23%, list=16%, signal=20%	13871/58231/15404/22418/29820/667663/433899/64661/494504/11994/15208/58208/237523/18103/13047/13388/228357/16680/22295/16323/26395/18109/15218/11479/14284/56735/22608/241639/16939/20754/66042/16870/74155/16175/12578/22061/18015/235505/18472/218756/231580/11695/11671/15205/195733/67694/14313/20765/19712/72383/93735/235574/18194/14182/12614/54139/19164/21808/19041/239250/11886/16681/14165/229320/18…
GO:0007417	central nervous system development	810	0.282891	1.32852	0.00289017	0.387962	0.368659	1958	tags=17%, list=12%, signal=16%	13489/16392/17268/22255/20350/53614/13799/14472/22415/16875/12404/114142/18516/16873/16869/22771/14289/11540/218772/20473/12824/14573/17536/212980/11906/17537/14804/12043/13798/14088/20745/73940/13640/19883/13813/18424/19127/22772/26564/19699/11595/211612/19211/54422/20377/11484/13609/21974/235439/233552/13190/21389/18606/20370/114873/11606/22773/18131/320790/13805/12010/19378/21349/21803/12705/1…
GO:0003013	circulatory system process	493	0.294633	1.34105	0.00301659	0.387962	0.368659	3003	tags=25%, list=18%, signal=21%	13489/399548/18976/15552/271127/21823/11998/16493/14067/11540/246133/19274/64817/216033/67405/18429/18821/21336/56089/237038/54352/17868/57814/17896/83397/12845/17248/99296/16617/12373/17897/13614/11606/76757/320790/13805/21803/18519/244431/12161/11754/77446/21869/433809/19736/381290/16480/18441/11535/243764/13490/17227/230857/192775/15551/21393/13052/16623/20536/17131/20265/12490/14381/18578/136…
GO:0008015	blood circulation	473	0.291437	1.32269	0.0030303	0.387962	0.368659	3003	tags=25%, list=18%, signal=21%	13489/399548/18976/15552/271127/21823/11998/16493/14067/11540/246133/19274/216033/67405/18429/18821/21336/237038/54352/17868/57814/17896/83397/12845/17248/99296/16617/12373/17897/13614/11606/76757/320790/13805/21803/18519/244431/12161/11754/21869/433809/19736/381290/16480/18441/11535/243764/13490/17227/230857/192775/15551/21393/13052/16623/20536/17131/20265/12490/14381/18578/13616/21924/20655/243…
GO:0060322	head development	622	0.273308	1.2604	0.00303951	0.387962	0.368659	2370	tags=19%, list=14%, signal=17%	13489/16392/17268/22255/20289/13799/14472/22415/16875/12404/114142/18516/16873/16869/22771/218772/20473/12824/17536/11906/17537/14804/12043/13798/14088/13640/19883/13813/18424/19127/19699/211612/19211/54422/20377/13609/21974/235439/233552/13190/20370/114873/78892/18131/320790/12010/19378/21803/12705/19411/11932/13396/19213/330938/21869/12286/13395/214444/140477/15531/94187/18293/67299/21416/11941…
GO:0007423	sensory organ development	557	0.285464	1.3083	0.00305344	0.387962	0.368659	1770	tags=16%, list=11%, signal=15%	13489/17268/21823/14472/114142/18516/19662/16869/140919/218772/20473/12824/17536/17537/19274/12043/11668/320244/13508/21385/442801/24064/17342/18424/14462/64379/54352/26564/12837/19881/17986/18596/68588/14160/236266/13614/14107/320790/329581/19378/17289/21803/20776/19411/13396/12161/19213/21916/20475/12831/14238/13395/20683/235435/26386/14686/72088/230857/22095/12961/21393/270120/66993/22141/1469…
GO:0015850	organic hydroxy compound transport	223	0.346953	1.46246	0.00328947	0.387962	0.368659	3420	tags=30%, list=20%, signal=24%	13489/18976/100102/20750/19662/11540/18546/231290/14573/18429/60510/22259/15450/11438/99296/11606/16179/11461/12161/14427/18441/14758/13490/16490/11832/11305/15551/11806/171180/76408/20423/11440/332110/56745/27220/20493/13645/11307/12638/28254/14127/20517/217265/18436/11303/11826/12495/12652/18979/19701/16835/59045/15565/22260/269642/19206/67963/20618/18751/20288/170459/80879/16500/69060/18387/23…
GO:0006936	muscle contraction	281	0.332005	1.43649	0.00330033	0.387962	0.368659	2632	tags=26%, list=16%, signal=22%	13489/399548/15552/16493/72043/11847/14573/21955/246133/216033/18429/11449/21385/216459/18821/21336/233199/17868/57814/17896/240725/17882/12845/12373/17897/13614/11606/17969/11472/21916/71960/433809/381290/16480/243764/110893/11937/21393/16623/17880/17131/20265/12292/18578/22004/214384/13616/20698/21924/20655/217154/21925/243547/29856/11548/12291/233979/18438/70008/17879/19735/13506/67378/17883/1…
GO:0090596	sensory organ morphogenesis	283	0.334396	1.44857	0.00330579	0.387962	0.368659	1594	tags=18%, list=9%, signal=17%	17268/21823/14472/19662/16869/218772/20473/12824/19274/12043/11668/13508/21385/24064/18424/14462/64379/54352/26564/12837/19881/68588/236266/13614/14107/320790/20776/19411/13396/19213/12831/14238/13395/20683/235435/14686/72088/22095/21393/270120/14699/71461/11941/14461/16206/329941/15165/20423/60613/13544/20655/73750
GO:0048593	camera-type eye morphogenesis	133	0.383882	1.51235	0.00343643	0.387962	0.368659	1381	tags=18%, list=8%, signal=17%	17268/21823/19662/16869/20473/19274/11668/13508/21385/64379/54352/12837/19881/236266/14107/19213/14238/20683/235435/14686/72088/270120/329941/15165
GO:0030902	hindbrain development	155	0.404	1.60914	0.00345423	0.387962	0.368659	2370	tags=23%, list=14%, signal=20%	13799/14472/12404/114142/16873/16869/14804/12043/13798/19883/18424/235439/20370/19378/11932/19213/330938/12286/94187/18293/11941/14461/20423/20318/216049/73750/22272/77579/16658/15207/13645/22241/18845/15407/192176
GO:0002062	chondrocyte differentiation	95	0.436607	1.6386	0.00346021	0.387962	0.368659	2315	tags=26%, list=14%, signal=23%	20289/20429/72043/218772/12824/16998/11595/240725/12845/373864/21803/19411/12161/17261/13666/242316/17131/69890/56788/17260/15396/13601/216616/216795/23967
GO:0021549	cerebellum development	98	0.441961	1.66141	0.0034904	0.387962	0.368659	1761	tags=20%, list=10%, signal=18%	14472/12404/114142/16873/16869/14804/13798/19883/235439/20370/19213/330938/12286/18293/11941/20318/216049/73750/22272/77579
GO:0022037	metencephalon development	110	0.441065	1.68103	0.00350263	0.387962	0.368659	1761	tags=20%, list=10%, signal=18%	14472/12404/114142/16873/16869/14804/12043/13798/19883/18424/235439/20370/19213/330938/12286/18293/11941/20318/216049/73750/22272/77579
GO:0034754	cellular hormone metabolic process	101	0.439712	1.65867	0.00350263	0.387962	0.368659	2890	tags=34%, list=17%, signal=28%	20750/19662/11668/74134/116852/13079/12903/22139/19378/12161/11535/13116/13070/230857/110524/100417514/103142/94224/20423/20851/20887/56448/11522/114664/19892/13113/12904/13072/77974/56847/13078/20148/78925/59045
GO:0072171	mesonephric tubule morphogenesis	68	0.46492	1.65128	0.00352734	0.387962	0.368659	2315	tags=24%, list=14%, signal=20%	271127/16869/14573/12043/14462/11606/21803/20423/16776/56753/20471/15396/20474/21853/14734/23967
GO:0060675	ureteric bud morphogenesis	67	0.465052	1.6424	0.00355872	0.387962	0.368659	2185	tags=22%, list=13%, signal=20%	271127/16869/14573/12043/14462/11606/21803/20423/16776/56753/20471/15396/20474/21853/14734
GO:0031987	locomotion involved in locomotory behavior	14	0.666262	1.69049	0.00378788	0.387962	0.368659	1733	tags=36%, list=10%, signal=32%	13489/53901/17918/13490/105171
GO:0090189	regulation of branching involved in ureteric bud morphogenesis	26	0.623779	1.83074	0.00378788	0.387962	0.368659	2079	tags=27%, list=12%, signal=24%	16869/14573/11606/21803/56753/20471/20474
GO:0042482	positive regulation of odontogenesis	11	0.708825	1.66774	0.00389105	0.387962	0.368659	2027	tags=45%, list=12%, signal=40%	71421/13614/21803/12490/13801
GO:0060019	radial glial cell differentiation	11	-0.799916	-1.91463	0.00409836	0.387962	0.368659	2372	tags=55%, list=14%, signal=47%	15208/11848/12558/15205/13796/14165
GO:0032958	inositol phosphate biosynthetic process	24	-0.590385	-1.73724	0.00420168	0.387962	0.368659	2332	tags=62%, list=14%, signal=54%	20280/233011/19226/228550/11517/19091/69718/234779/320404/75678/233571/19229/18803/17171/20617
GO:0045822	negative regulation of heart contraction	26	-0.598775	-1.79344	0.00421941	0.387962	0.368659	2164	tags=42%, list=13%, signal=37%	109552/19091/18125/16183/24111/14226/242202/57442/18750/11550/11539
GO:0031649	heat generation	22	-0.587478	-1.68803	0.00431034	0.387962	0.368659	2762	tags=45%, list=16%, signal=38%	20304/17840/12801/16176/12774/16175/16181/30878/268860/13618
GO:0022029	telencephalon cell migration	57	-0.466214	-1.66593	0.00433839	0.387962	0.368659	2289	tags=39%, list=14%, signal=33%	14270/268882/15228/11848/20807/18183/19876/20315/21907/18993/18472/16975/68146/21960/171167/54713/68585/14182/19164/14168/12767/20562
GO:1905521	regulation of macrophage migration	45	-0.497176	-1.68088	0.00438596	0.387962	0.368659	4401	tags=47%, list=26%, signal=35%	83433/68050/17319/17470/70839/14747/12267/240873/20304/56792/12775/19229/85305/232983/74748/26413/100952/20296/68585/15235/19271
GO:0051851	modulation by host of symbiont process	53	-0.478018	-1.66645	0.00443459	0.387962	0.368659	1307	tags=25%, list=8%, signal=23%	56382/242864/20390/12944/12454/100061/19712/20303/20219/19288/14265/16476/12390
GO:0007420	brain development	574	0.276382	1.26858	0.00454545	0.387962	0.368659	2370	tags=19%, list=14%, signal=17%	13489/16392/17268/22255/13799/14472/22415/16875/12404/114142/18516/16873/16869/22771/218772/20473/17536/11906/17537/14804/12043/13798/14088/13640/19883/13813/18424/19127/19699/211612/19211/54422/20377/13609/21974/235439/233552/13190/20370/114873/18131/320790/12010/19378/12705/11932/19213/330938/21869/12286/13395/214444/140477/15531/94187/18293/67299/21416/11941/22174/14461/18795/18222/72475/20423…
GO:0043242	negative regulation of protein-containing complex disassembly	69	-0.48134	-1.76853	0.00455581	0.387962	0.368659	2103	tags=25%, list=13%, signal=22%	227634/17318/50876/12344/70997/12343/208158/78246/227753/93689/75339/78926/20259/11518/93677/14168/11519
GO:1901879	regulation of protein depolymerization	75	-0.461898	-1.72862	0.0045977	0.387962	0.368659	2103	tags=24%, list=13%, signal=21%	227634/22388/17318/50876/12344/70997/12343/208158/227753/93689/75339/78926/20259/11518/15550/93677/14168/11519
GO:0015672	monovalent inorganic cation transport	441	0.289731	1.30413	0.00465116	0.387962	0.368659	1983	tags=17%, list=12%, signal=15%	13489/227632/399548/18798/100102/16493/63993/16514/242735/16499/20516/16538/140919/16527/231290/16515/246133/16520/277973/74513/57814/54403/19211/238271/11739/11733/11958/269109/12373/16495/16528/20499/13430/21803/11932/11472/433809/19736/381290/20278/110893/215748/13490/170738/192775/16490/15166/109342/210741/142681/171286/18795/20265/329064/15165/269356/64930/60613/381884/13616/14166/16512/7625…
GO:0042490	mechanoreceptor differentiation	78	-0.441493	-1.6568	0.00465116	0.387962	0.368659	2638	tags=29%, list=16%, signal=25%	667663/433899/11994/15208/237523/13047/13388/22295/18109/329628/14402/18472/109181/218756/80857/15205/14184/19712/12064/14182/239250/229320/18205
GO:0014706	striated muscle tissue development	393	0.296519	1.32022	0.00471698	0.387962	0.368659	2742	tags=22%, list=16%, signal=19%	16392/17268/20289/20429/114142/19662/218772/16656/12043/21385/13813/216459/18821/17868/19211/11739/20203/18596/13609/17897/13614/11606/70417/17133/320790/13805/19378/21803/244431/11472/108655/71960/77446/19736/18509/17261/74376/105787/53620/14464/21416/21393/26443/13052/16948/16623/17880/17131/20423/14381/12292/17260/64930/214384/16905/21924/11548/13857/77579/353187/57784/80288/79221/66354/20471/…
GO:0021537	telencephalon development	211	-0.336558	-1.46385	0.00484262	0.387962	0.368659	2076	tags=24%, list=12%, signal=21%	16323/268882/15228/11848/20807/12558/18183/21335/24136/19876/242620/20315/18028/329628/18124/16870/21907/18993/65079/18015/243743/18472/100609/12928/20689/140486/72832/12316/16975/68146/15205/21960/18223/171167/54713/13869/13839/81907/68585/14182/13796/19164/14168/67269/11922/19130/18016/269295/12767/20562
GO:0048738	cardiac muscle tissue development	231	0.33465	1.41707	0.00494234	0.387962	0.368659	1761	tags=17%, list=10%, signal=15%	16392/17268/19662/218772/21385/18821/17868/19211/11739/18596/13609/17897/13614/11606/320790/13805/19378/21803/244431/11472/108655/77446/19736/74376/14464/21393/13052/16623/17880/17131/14381/17260/64930/214384/16905/21924/11548/13857/77579
GO:0061333	renal tubule morphogenesis	80	0.470713	1.71867	0.00522648	0.387962	0.368659	2315	tags=24%, list=14%, signal=21%	271127/16373/16869/14573/12043/14462/14160/11606/21803/20423/17260/16776/56753/20471/15396/20474/21853/14734/23967
GO:0072028	nephron morphogenesis	78	0.442151	1.60483	0.00524476	0.387962	0.368659	2315	tags=23%, list=14%, signal=20%	271127/16373/16869/14573/12043/14462/11606/21803/12705/20423/16776/56753/20471/15396/20474/21853/14734/23967
GO:0072088	nephron epithelium morphogenesis	76	0.467244	1.68503	0.00526316	0.387962	0.368659	2315	tags=24%, list=14%, signal=21%	271127/16373/16869/14573/12043/14462/11606/21803/12705/20423/16776/56753/20471/15396/20474/21853/14734/23967
GO:0072078	nephron tubule morphogenesis	74	0.462679	1.65508	0.00527241	0.387962	0.368659	2315	tags=23%, list=14%, signal=20%	271127/16373/16869/14573/12043/14462/11606/21803/20423/16776/56753/20471/15396/20474/21853/14734/23967
GO:0043502	regulation of muscle adaptation	89	0.423025	1.56953	0.00530035	0.387962	0.368659	2972	tags=29%, list=18%, signal=24%	57080/21955/67731/22065/76469/11739/13614/11606/11629/108655/19736/381290/230857/14464/14381/17260/16905/21924/18438/12818/19735/56637/20271/17993/606496/74116
GO:0001658	branching involved in ureteric bud morphogenesis	61	0.479444	1.6663	0.00535714	0.387962	0.368659	2185	tags=23%, list=13%, signal=20%	271127/16869/14573/12043/11606/21803/20423/16776/56753/20471/15396/20474/21853/14734
GO:0046621	negative regulation of organ growth	43	0.549186	1.81426	0.00541516	0.387962	0.368659	1403	tags=21%, list=8%, signal=19%	17268/19662/12640/19211/108655/19736/21416/13052/14381
GO:0090184	positive regulation of kidney development	43	0.509367	1.68271	0.00541516	0.387962	0.368659	2079	tags=23%, list=12%, signal=20%	16869/14573/14462/18596/11606/21803/20423/19713/20471/20474
GO:0016101	diterpenoid metabolic process	53	0.496449	1.68623	0.00544465	0.387962	0.368659	3198	tags=42%, list=19%, signal=34%	19662/11668/74134/70451/13110/12903/22139/19378/100417514/103142/14187/11522/19892/13113/12904/77974/56847/19015/13078/20148/19659/11532
GO:1902807	negative regulation of cell cycle G1/S phase transition	53	0.488453	1.65907	0.00544465	0.387962	0.368659	1435	tags=21%, list=9%, signal=19%	12575/67991/12043/71733/19651/19211/12579/19891/20555/12298/56190
GO:0021515	cell differentiation in spinal cord	54	0.496277	1.68713	0.00550459	0.387962	0.368659	3249	tags=39%, list=19%, signal=31%	16392/16873/16869/233552/21349/20668/12286/18509/14461/20423/18088/18096/20589/15285/14912/78891/24069/110350/192119/19206/20664
GO:0001523	retinoid metabolic process	51	0.528181	1.77683	0.00551471	0.387962	0.368659	3198	tags=43%, list=19%, signal=35%	19662/11668/74134/70451/13110/12903/22139/19378/100417514/103142/14187/11522/19892/13113/12904/77974/56847/19015/13078/20148/19659/11532
GO:0006721	terpenoid metabolic process	56	0.495405	1.69135	0.00554529	0.387962	0.368659	2717	tags=38%, list=16%, signal=32%	19662/11668/74134/70451/13110/12903/22139/19378/15360/100417514/103142/14187/11522/19892/13113/12904/77974/56847/19015/13078/20148
GO:1905331	negative regulation of morphogenesis of an epithelium	17	0.652552	1.72952	0.00557621	0.387962	0.368659	2633	tags=41%, list=16%, signal=35%	21385/14462/19211/240725/12705/56753/93960
GO:0090190	positive regulation of branching involved in ureteric bud morphogenesis	23	0.614599	1.76195	0.00561798	0.387962	0.368659	2079	tags=26%, list=12%, signal=23%	16869/14573/11606/21803/20471/20474
GO:0030432	peristalsis	13	0.690717	1.72686	0.00566038	0.387962	0.368659	642	tags=31%, list=4%, signal=30%	13489/14573/21385/11606
GO:0050804	modulation of chemical synaptic transmission	482	-0.266915	-1.26975	0.00566572	0.387962	0.368659	2626	tags=23%, list=16%, signal=20%	78808/56839/20430/269608/12297/20405/108071/76089/30931/19122/22318/21337/108068/12801/12890/23970/22249/18189/84092/12361/12922/20807/98256/58991/12558/260297/18577/18183/16176/67808/56077/56216/235086/69908/14799/224671/99738/81904/14580/68404/545156/18125/20779/24111/240057/21907/16513/110891/19229/109934/19401/16542/225870/12307/18168/432530/14811/18015/208188/18803/214189/54393/14360/17762/3…
GO:0014733	regulation of skeletal muscle adaptation	14	0.65909	1.6723	0.00568182	0.387962	0.368659	1569	tags=29%, list=9%, signal=26%	57080/21955/76469/21924
GO:0099177	regulation of trans-synaptic signaling	483	-0.266855	-1.26809	0.00571429	0.387962	0.368659	2626	tags=23%, list=16%, signal=20%	78808/56839/20430/269608/12297/20405/108071/76089/30931/19122/22318/21337/108068/12801/12890/23970/22249/18189/84092/12361/12922/20807/98256/58991/12558/260297/18577/18183/16176/67808/56077/56216/235086/69908/14799/224671/99738/81904/14580/68404/545156/18125/20779/24111/240057/21907/16513/110891/19229/109934/19401/16542/225870/12307/18168/432530/14811/18015/208188/18803/214189/54393/14360/17762/3…
GO:0022604	regulation of cell morphogenesis	477	-0.276981	-1.31787	0.00573066	0.387962	0.368659	2315	tags=19%, list=14%, signal=17%	66713/67891/13047/19283/105689/228357/76965/338362/227634/22388/14025/19090/76108/320664/11848/12361/20807/12558/26395/18997/14268/24136/217340/93871/19876/81904/20315/20754/110058/545156/20779/240057/329152/21907/19229/207214/16542/13132/12774/65079/243743/71751/14453/18472/56364/12317/12928/14360/17762/11838/171171/12739/16975/21960/16590/18223/22439/13383/17919/54713/15117/269233/21838/13043/2…
GO:0060452	positive regulation of cardiac muscle contraction	10	0.723448	1.66565	0.00579151	0.387962	0.368659	3662	tags=60%, list=22%, signal=47%	433809/29856/70008/19735/12652/11549
GO:0044057	regulation of system process	560	0.278006	1.27561	0.00610687	0.387962	0.368659	3054	tags=25%, list=18%, signal=21%	13489/399548/18976/21823/11998/12404/16493/18516/11847/11540/57080/21955/246133/67731/22065/93742/216033/18429/22259/18821/21336/76469/54352/19699/11438/17868/57814/17896/19211/11739/20203/116838/17248/12373/17897/13614/11606/11629/17969/12161/14427/108655/433809/19736/381290/16480/11535/13666/243764/110893/11937/14816/13490/12426/103743/230857/54377/192775/29816/14464/75767/11806/13052/20536/171…
GO:0010759	positive regulation of macrophage chemotaxis	24	-0.574832	-1.69147	0.00630252	0.387962	0.368659	3283	tags=42%, list=20%, signal=34%	14747/12267/240873/20304/12775/85305/232983/26413/20296/19271
GO:0051016	barbed-end actin filament capping	24	-0.561814	-1.65317	0.00630252	0.387962	0.368659	1663	tags=29%, list=10%, signal=26%	12344/12343/227753/75339/20259/11518/11519
GO:0003177	pulmonary valve development	21	-0.592409	-1.69329	0.00631579	0.387962	0.368659	3365	tags=33%, list=20%, signal=27%	17130/18018/18127/19876/18129/20897/21808
GO:0051882	mitochondrial depolarization	21	-0.58687	-1.67746	0.00631579	0.387962	0.368659	2743	tags=38%, list=16%, signal=32%	11545/59032/20779/12424/16542/12578/51800/13179
GO:0060317	cardiac epithelial to mesenchymal transition	29	-0.564192	-1.73485	0.00634249	0.387962	0.368659	498	tags=28%, list=3%, signal=27%	11477/67888/11490/15117/93735/68585/21808/22160
GO:0002115	store-operated calcium entry	16	-0.688887	-1.83435	0.00636943	0.387962	0.368659	2793	tags=62%, list=17%, signal=52%	12482/106393/12372/546134/211482/20856/269717/26557/319984/116873
GO:0031295	T cell costimulation	28	-0.572828	-1.74392	0.00636943	0.387962	0.368659	5161	tags=61%, list=31%, signal=42%	16852/24099/230979/20737/13643/12501/54167/12389/12775/54215/12487/13641/60533/50930/12484/12524/72049
GO:0003184	pulmonary valve morphogenesis	17	-0.644832	-1.7401	0.00646552	0.387962	0.368659	3365	tags=41%, list=20%, signal=33%	17130/18018/18127/19876/18129/20897/21808
GO:0051693	actin filament capping	32	-0.539833	-1.70221	0.00660793	0.387962	0.368659	1704	tags=31%, list=10%, signal=28%	50876/12344/12343/227753/93689/75339/20259/11518/93677/11519
GO:0030835	negative regulation of actin filament depolymerization	37	-0.523389	-1.69891	0.00665188	0.387962	0.368659	1704	tags=27%, list=10%, signal=24%	50876/12344/12343/227753/93689/75339/20259/11518/93677/11519
GO:0048246	macrophage chemotaxis	44	-0.508276	-1.7044	0.00669643	0.387962	0.368659	3283	tags=36%, list=20%, signal=29%	14747/75458/12267/240873/20304/56792/12775/19229/85305/232983/74748/26413/20296/15235/19271/13618
GO:0048592	eye morphogenesis	164	0.3755	1.51112	0.00684932	0.387962	0.368659	1381	tags=18%, list=8%, signal=17%	17268/21823/19662/16869/218772/20473/19274/12043/11668/13508/21385/18424/64379/54352/12837/19881/236266/14107/19411/19213/12831/14238/20683/235435/14686/72088/270120/14699/329941/15165
GO:1903523	negative regulation of blood circulation	39	-0.520585	-1.70083	0.00688073	0.387962	0.368659	2164	tags=33%, list=13%, signal=29%	109552/19091/18125/16183/24111/14226/242202/238130/57442/18750/30878/11550/11539
GO:1901988	negative regulation of cell cycle phase transition	125	0.392284	1.5317	0.00688468	0.387962	0.368659	1435	tags=16%, list=9%, signal=15%	12575/67991/12043/74335/71733/23834/19651/19211/218294/12579/330177/74996/19891/20555/214444/20184/67177/19357/12298/56190
GO:0043500	muscle adaptation	112	0.385748	1.47406	0.0069808	0.387962	0.368659	2972	tags=27%, list=18%, signal=22%	57080/21955/67731/22065/76469/11739/13614/11606/11629/108655/19736/381290/230857/14464/21393/67092/14381/12292/17260/16905/21924/18438/12818/19735/56637/59006/20271/17993/606496/74116
GO:0021536	diencephalon development	67	0.446283	1.57611	0.00711744	0.387962	0.368659	1386	tags=18%, list=8%, signal=16%	13489/16392/14472/20473/18424/19127/211612/21869/18293/21416/14461/20423
GO:0019233	sensory perception of pain	130	-0.3637	-1.47986	0.00719424	0.387962	0.368659	2257	tags=24%, list=13%, signal=21%	12801/13617/12922/19153/60531/99738/20315/18125/12424/16513/13864/16175/18166/14811/14360/23801/20269/26413/16181/11421/14607/16173/16160/20296/68585/14182/15566/11539/13618/18167/12767
GO:0021695	cerebellar cortex development	60	0.451826	1.56656	0.00719424	0.387962	0.368659	1761	tags=25%, list=10%, signal=22%	12404/16873/16869/14804/19883/235439/20370/330938/12286/18293/11941/216049/73750/22272/77579
GO:1905332	positive regulation of morphogenesis of an epithelium	40	0.517882	1.68821	0.00720721	0.387962	0.368659	2368	tags=22%, list=14%, signal=19%	16869/14573/14462/11606/21803/18222/20471/20474/68750
GO:0055026	negative regulation of cardiac muscle tissue development	41	0.532735	1.74405	0.00724638	0.387962	0.368659	2972	tags=27%, list=18%, signal=22%	17268/19662/19211/108655/19736/13052/14381/19735/16526/606496/74116
GO:0009913	epidermal cell differentiation	171	-0.337086	-1.43144	0.00729927	0.387962	0.368659	2765	tags=25%, list=16%, signal=21%	13871/58231/15404/667663/433899/11994/15208/58208/237523/18103/13047/13388/16680/22295/26395/18109/15218/14284/16939/20754/74155/16175/22061/235505/18472/218756/231580/15205/195733/67694/20765/19712/72383/93735/14182/54139/21808/19041/239250/11886/16681/229320
GO:0030901	midbrain development	47	0.504275	1.68011	0.00729927	0.387962	0.368659	1791	tags=26%, list=11%, signal=23%	13799/22415/13798/18424/54422/20377/15531/20423/13544/20662/22272/15207
GO:1990138	neuron projection extension	179	-0.330934	-1.41191	0.00733496	0.387962	0.368659	2845	tags=26%, list=17%, signal=22%	20564/19415/53869/22418/74117/233489/104382/20430/329278/67891/20878/14025/20807/18997/14268/217340/81904/68404/83767/20315/110058/16870/12774/65079/243743/71751/18472/17762/21960/17919/13043/20980/18186/81907/68585/56177/12064/13796/320563/319974/22067/236794/12891/12934/12767/20562
GO:0090183	regulation of kidney development	58	0.465646	1.60078	0.00736648	0.387962	0.368659	2315	tags=22%, list=14%, signal=19%	16869/14573/14462/18596/11606/21803/12705/20423/56753/19713/20471/20474/23967
GO:0060350	endochondral bone morphogenesis	57	0.45124	1.54659	0.00739372	0.387962	0.368659	2018	tags=25%, list=12%, signal=22%	20289/20429/218772/12824/12845/373864/19411/12161/13395/17261/56788/17260/15396/12842
GO:0042572	retinol metabolic process	22	0.59816	1.70768	0.00743494	0.387962	0.368659	3181	tags=45%, list=19%, signal=37%	19662/11668/22139/100417514/11522/19892/77974/13078/20148/19659
GO:0007617	mating behavior	27	0.601335	1.78131	0.00750469	0.387962	0.368659	1139	tags=26%, list=7%, signal=24%	19049/21823/11998/18429/19211/13070/242523
GO:0051481	negative regulation of cytosolic calcium ion concentration	20	0.610237	1.68975	0.0075188	0.387962	0.368659	988	tags=20%, list=6%, signal=19%	13489/16493/16527/13490
GO:0070593	dendrite self-avoidance	13	0.685878	1.71477	0.00754717	0.387962	0.368659	1168	tags=38%, list=7%, signal=36%	53870/13508/114873/244682/58916
GO:0007270	neuron-neuron synaptic transmission	10	0.713759	1.64334	0.00772201	0.393696	0.374108	1681	tags=40%, list=10%, signal=36%	13489/19211/12286/12326
GO:0072511	divalent inorganic cation transport	414	-0.268454	-1.26122	0.00813008	0.39836	0.37854	2875	tags=25%, list=17%, signal=22%	170770/94249/69806/12061/12482/18018/20304/12391/16818/319239/106393/12372/210148/69047/12297/14225/23832/20191/18704/12311/19260/12389/19122/54378/16000/11517/13617/12293/18127/109552/20840/22295/11848/12361/66500/12922/15444/23844/54409/546134/228071/71912/56085/70729/12478/107589/81904/20315/55991/234779/16439/244646/18125/53376/12289/233571/110891/19229/94219/211482/14226/106957/15559/320707/…
GO:0070838	divalent metal ion transport	412	-0.269293	-1.2624	0.00824176	0.39836	0.37854	2875	tags=25%, list=17%, signal=22%	170770/94249/69806/12061/12482/18018/20304/12391/16818/319239/106393/12372/210148/69047/12297/14225/23832/20191/18704/12311/19260/12389/19122/54378/16000/11517/13617/12293/18127/109552/20840/22295/11848/12361/66500/12922/15444/23844/54409/546134/228071/71912/56085/70729/12478/107589/81904/20315/55991/234779/16439/244646/18125/53376/12289/233571/110891/19229/94219/211482/14226/106957/15559/320707/…
GO:0072006	nephron development	142	0.367383	1.46077	0.00847458	0.39836	0.37854	2465	tags=22%, list=15%, signal=19%	271127/16373/72043/16869/14573/12043/74055/14462/240725/18596/11606/18073/18131/21803/12705/12829/16400/20423/17260/16776/59015/56753/19713/20471/15396/20474/21853/14734/23967/11600/11826
GO:0035584	calcium-mediated signaling using intracellular calcium source	16	-0.656025	-1.74684	0.00849257	0.39836	0.37854	2537	tags=44%, list=15%, signal=37%	20191/108071/19122/18241/16542/26557/19271
GO:0033630	positive regulation of cell adhesion mediated by integrin	20	-0.585224	-1.65093	0.00851064	0.39836	0.37854	3782	tags=55%, list=23%, signal=43%	170758/70839/27205/12501/16878/20304/14234/241639/12484/67694/21808
GO:0010310	regulation of hydrogen peroxide metabolic process	15	-0.676579	-1.76658	0.00862069	0.39836	0.37854	2602	tags=33%, list=15%, signal=28%	241275/22654/14360/17392/20617
GO:0090140	regulation of mitochondrial fission	17	-0.630573	-1.70162	0.00862069	0.39836	0.37854	1896	tags=41%, list=11%, signal=37%	75734/16542/56749/17762/12176/13179/72108
GO:0031294	lymphocyte costimulation	30	-0.555201	-1.71122	0.0087146	0.39836	0.37854	5161	tags=60%, list=31%, signal=42%	16852/24099/230979/16189/20737/13643/12501/54167/12389/12775/54215/12487/13641/60533/50930/12484/12524/72049
GO:0040014	regulation of multicellular organism growth	78	0.413195	1.49973	0.00874126	0.39836	0.37854	2327	tags=23%, list=14%, signal=20%	13489/338346/14599/12043/236266/11606/18706/320790/13490/22095/14381/20851/20655/15499/23886/14255/18736/67378
GO:0050732	negative regulation of peptidyl-tyrosine phosphorylation	50	-0.466605	-1.60307	0.00879121	0.39836	0.37854	2410	tags=28%, list=14%, signal=24%	12389/16000/15378/208650/232431/229007/67742/74155/16923/21838/16173/19164/18016/18205
GO:0062149	detection of stimulus involved in sensory perception of pain	31	-0.513939	-1.60801	0.00879121	0.39836	0.37854	1554	tags=23%, list=9%, signal=21%	20315/13864/14360/16173/15566/11539/12767
GO:0007268	chemical synaptic transmission	663	-0.252053	-1.21896	0.00882353	0.39836	0.37854	2707	tags=23%, list=16%, signal=20%	225192/53869/12725/320360/12564/20965/78808/56839/20430/213788/269608/12297/75409/20405/64176/108071/76089/30931/19122/22318/22343/21337/15557/108068/12801/12890/23970/22249/63959/108015/18189/84092/12361/12922/20807/98256/58991/12558/260297/18577/18183/12919/14397/16176/67808/56077/56216/235086/13017/69908/14799/50876/224671/99738/81904/20538/14580/68404/110058/545156/15563/18125/20779/24111/138…
GO:0098916	anterograde trans-synaptic signaling	663	-0.252053	-1.21896	0.00882353	0.39836	0.37854	2707	tags=23%, list=16%, signal=20%	225192/53869/12725/320360/12564/20965/78808/56839/20430/213788/269608/12297/75409/20405/64176/108071/76089/30931/19122/22318/22343/21337/15557/108068/12801/12890/23970/22249/63959/108015/18189/84092/12361/12922/20807/98256/58991/12558/260297/18577/18183/12919/14397/16176/67808/56077/56216/235086/13017/69908/14799/50876/224671/99738/81904/20538/14580/68404/110058/545156/15563/18125/20779/24111/138…
GO:0071526	semaphorin-plexin signaling pathway	39	0.514181	1.67209	0.00883392	0.39836	0.37854	2967	tags=36%, list=18%, signal=30%	20350/14573/20358/140571/214968/20361/20349/18845/18187/192176/67784/140570/20356/17967
GO:0010758	regulation of macrophage chemotaxis	34	-0.516605	-1.6461	0.00888889	0.39836	0.37854	3283	tags=41%, list=20%, signal=33%	14747/12267/240873/20304/56792/12775/19229/85305/232983/74748/26413/20296/15235/19271
GO:0021885	forebrain cell migration	60	-0.447125	-1.60182	0.00896861	0.39836	0.37854	2062	tags=37%, list=12%, signal=32%	14270/268882/15228/11848/20807/18183/19876/20315/21907/18993/18472/16975/68146/21960/171167/54713/68585/14182/19164/14168/12767/20562
GO:0099537	trans-synaptic signaling	669	-0.253096	-1.22061	0.00903614	0.39836	0.37854	2707	tags=23%, list=16%, signal=20%	225192/53869/12725/320360/12564/20965/78808/56839/20430/213788/269608/12297/75409/20405/64176/108071/76089/30931/19122/22318/22343/21337/15557/108068/12801/12890/23970/22249/63959/108015/18189/84092/12361/12922/20807/98256/58991/12558/260297/18577/18183/12919/14397/16176/67808/56077/56216/235086/13017/69908/14799/50876/224671/99738/81904/20538/14580/68404/110058/545156/15563/18125/20779/24111/138…
GO:1904427	positive regulation of calcium ion transmembrane transport	76	-0.397951	-1.48957	0.00925926	0.39836	0.37854	2850	tags=32%, list=17%, signal=26%	12061/319239/12372/12297/20191/12311/13617/12293/109552/20840/12478/234779/12289/233571/16509/118454/18803/57442/15512/21838/12296/12335/116873/20617
GO:0006165	nucleoside diphosphate phosphorylation	82	-0.390457	-1.47699	0.00928074	0.39836	0.37854	2434	tags=23%, list=14%, signal=20%	58805/16000/17928/18103/212032/16969/209692/227659/20533/216019/56428/56012/78801/18641/74246/19164/12183/18655/229949
GO:0006997	nucleus organization	101	-0.387051	-1.51476	0.00928074	0.39836	0.37854	2598	tags=23%, list=15%, signal=19%	68942/18817/30931/50850/64934/14266/20957/22668/58230/14309/269113/68053/18472/19118/101187/75083/72124/72135/68585/226419/105348/13191/15463
GO:0021694	cerebellar Purkinje cell layer formation	17	0.630172	1.6702	0.00929368	0.39836	0.37854	1594	tags=41%, list=9%, signal=37%	16873/16869/19883/235439/12286/11941/73750
GO:0051261	protein depolymerization	98	-0.385794	-1.5035	0.00932401	0.39836	0.37854	2113	tags=21%, list=13%, signal=19%	228421/227634/22388/17318/50876/12344/70997/12343/208158/227753/231580/93689/75339/78926/73804/20259/11518/15550/93677/14168/11519
GO:0021702	cerebellar Purkinje cell differentiation	16	0.638028	1.6524	0.0094162	0.39836	0.37854	1194	tags=38%, list=7%, signal=35%	16873/16869/19883/235439/12286/11941
GO:0043244	regulation of protein-containing complex disassembly	103	-0.39358	-1.54294	0.00945626	0.39836	0.37854	2103	tags=20%, list=13%, signal=18%	227634/22388/17318/50876/12344/70997/12343/208158/78246/227753/93689/276770/75339/78926/12176/20259/11518/15550/93677/14168/11519
GO:0045989	positive regulation of striated muscle contraction	14	0.649192	1.64718	0.0094697	0.39836	0.37854	3662	tags=50%, list=22%, signal=39%	433809/11937/29856/70008/19735/12652/11549
GO:0021987	cerebral cortex development	91	-0.395519	-1.51844	0.00947867	0.39836	0.37854	2062	tags=26%, list=12%, signal=23%	14270/268882/15228/11848/12558/21335/19876/242620/329628/16870/21907/18993/18015/18472/100609/12928/12316/16975/171167/68585/14182/13796/19164/14168
GO:0009416	response to light stimulus	265	0.311683	1.34	0.00977199	0.407931	0.387635	2470	tags=18%, list=15%, signal=16%	64378/13489/19049/12575/14599/19662/171543/13603/17536/12043/67405/18574/64379/19881/13665/17380/74996/12696/105787/13490/14686/14699/18587/74165/19373/66131/195208/12298/20318/107986/218461/50758/20238/12290/30044/11548/19892/18971/109275/13712/12057/18538/12018/58186/58801/235323/11826/12051
GO:0003015	heart process	217	0.324302	1.36463	0.00985222	0.408539	0.388212	3003	tags=28%, list=18%, signal=23%	13489/399548/21823/16493/246133/216033/18429/18821/56089/54352/17868/57814/17896/17248/12373/17897/13614/11606/76757/244431/433809/19736/381290/16480/11535/243764/192775/21393/13052/16623/20536/17131/20265/18578/13616/21924/20655/12290/29856/11548/20928/12291/18438/70008/19735/14681/13506/192176/109620/12652/66240/20266/110312/14678/20271/14652/12288/606496/16518/20787/74868
GO:0051960	regulation of nervous system development	967	0.252293	1.19404	0.010279	0.414401	0.393783	2919	tags=22%, list=17%, signal=19%	13489/16392/17268/20350/53614/16373/20429/19144/14472/22415/12404/14599/16873/16869/246048/12808/18546/218772/20473/212980/11906/241568/14804/21413/12043/216028/53972/14964/93742/20183/20745/13508/18429/12704/21983/13640/442801/14462/27279/29875/26564/19699/19211/50779/20203/20377/11484/240058/18755/233552/19259/116838/13190/21389/22628/12579/18606/74143/20370/11606/17380/18131/320790/269344/1343…
GO:0048640	negative regulation of developmental growth	126	0.382738	1.49671	0.0103093	0.414401	0.393783	3152	tags=29%, list=19%, signal=23%	17268/20350/12575/22415/19662/12640/19211/20377/236266/108655/20358/19736/320027/21416/13052/63953/14381/17136/214968/23886/20361/22241/19735/20349/56637/67378/16526/210108/93960/19141/54612/606496/20356/74116/19206/244058
GO:0090141	positive regulation of mitochondrial fission	10	-0.747519	-1.73426	0.0103306	0.414401	0.393783	1896	tags=50%, list=11%, signal=44%	75734/16542/12176/13179/72108
GO:0006163	purine nucleotide metabolic process	299	-0.288984	-1.30763	0.0103359	0.414401	0.393783	2522	tags=21%, list=15%, signal=18%	246730/210044/52538/58805/235339/16000/20860/15378/17928/18103/14913/67420/212032/18127/68263/11848/56451/15444/16969/209692/26395/227659/60525/50790/56360/171210/272428/14732/20533/74156/75456/18125/18158/216019/11486/70789/242202/56720/432530/27273/217698/56428/11566/68087/56012/171281/78801/14904/74205/73707/117147/18641/74246/16434/212627/107477/18573/19164/12183/18655/229949/26568/20617
GO:0061307	cardiac neural crest cell differentiation involved in heart development	14	-0.663209	-1.7206	0.0105485	0.414401	0.393783	1749	tags=43%, list=10%, signal=38%	15111/12162/14275/26413/15205/22160
GO:0072521	purine-containing compound metabolic process	335	-0.283804	-1.301	0.0105541	0.414401	0.393783	2522	tags=21%, list=15%, signal=19%	246730/210044/52538/58805/235339/16000/20860/15378/17928/18103/14913/230718/67420/212032/18127/11761/68263/11848/56451/15444/16969/209692/26395/227659/60525/50790/56360/14377/171210/272428/14732/20533/74156/75456/18125/18158/20425/71872/216019/11486/70789/18537/57295/242202/56720/19214/432530/27273/217698/56428/11566/68087/56012/171281/78801/14904/74205/73707/117147/18641/74246/16434/212627/10747…
GO:0001660	fever generation	13	-0.68036	-1.72643	0.0105932	0.414401	0.393783	2762	tags=54%, list=16%, signal=45%	20304/12801/16176/12774/16175/16181/13618
GO:0030808	regulation of nucleotide biosynthetic process	28	-0.553469	-1.68498	0.0106157	0.414401	0.393783	2743	tags=36%, list=16%, signal=30%	11541/11545/14913/18127/15444/26395/18125/27273/107477/20617
GO:1900371	regulation of purine nucleotide biosynthetic process	28	-0.553469	-1.68498	0.0106157	0.414401	0.393783	2743	tags=36%, list=16%, signal=30%	11541/11545/14913/18127/15444/26395/18125/27273/107477/20617
GO:1905517	macrophage migration	57	-0.446698	-1.59619	0.010846	0.414401	0.393783	3283	tags=33%, list=20%, signal=27%	14747/75458/12267/68279/240873/20304/56792/12775/19229/85305/232983/74748/26413/100952/20296/68585/15235/19271/13618
GO:1905523	positive regulation of macrophage migration	30	-0.521928	-1.60867	0.0108933	0.414401	0.393783	4401	tags=47%, list=26%, signal=34%	83433/68050/70839/14747/12267/240873/20304/12775/85305/232983/26413/20296/68585/19271
GO:0042491	inner ear auditory receptor cell differentiation	45	-0.478734	-1.61853	0.0109649	0.414401	0.393783	2638	tags=33%, list=16%, signal=28%	667663/433899/11994/15208/13047/13388/22295/18109/18472/218756/15205/19712/14182/239250/229320
GO:0060537	muscle tissue development	411	0.282593	1.26499	0.010989	0.414401	0.393783	2742	tags=22%, list=16%, signal=19%	16392/17268/20289/20429/114142/19662/218772/16656/12043/21385/13813/216459/18821/17868/19211/11739/20203/18596/13609/17897/13614/11606/70417/17133/320790/13805/19378/21803/244431/11472/108655/71960/77446/19736/18509/17261/74376/105787/53620/14464/21416/21393/26443/13052/16948/16623/17880/17131/20423/14381/12292/17260/64930/214384/16905/21924/11548/13857/77579/353187/57784/80288/79221/66354/12825/…
GO:0046173	polyol biosynthetic process	52	-0.443741	-1.53883	0.0110132	0.414401	0.393783	2332	tags=27%, list=14%, signal=23%	11517/19091/69718/234779/320404/75678/19286/233571/19229/18803/13180/17171/11886/20617
GO:2000249	regulation of actin cytoskeleton reorganization	35	-0.509604	-1.626	0.0111857	0.414401	0.393783	1378	tags=29%, list=8%, signal=26%	207495/74117/56792/18129/19229/18186/12985/544963/66898/18205
GO:0042573	retinoic acid metabolic process	23	0.556214	1.59458	0.011236	0.414401	0.393783	2352	tags=43%, list=14%, signal=37%	11668/74134/12903/19378/100417514/103142/11522/13113/12904/56847
GO:0002063	chondrocyte development	27	0.544787	1.6138	0.011257	0.414401	0.393783	1344	tags=33%, list=8%, signal=31%	20429/72043/11595/240725/12845/373864/19411/13666/17131
GO:0021533	cell differentiation in hindbrain	29	0.540661	1.62708	0.0113422	0.414401	0.393783	1280	tags=31%, list=8%, signal=29%	12404/16873/16869/14804/19883/235439/12286/11941/14461
GO:0045005	DNA-dependent DNA replication maintenance of fidelity	29	0.525514	1.58149	0.0113422	0.414401	0.393783	3700	tags=41%, list=22%, signal=32%	18973/71567/66131/216049/320209/18971/21853/18538/56045/193838/17686/269400
GO:0010575	positive regulation of vascular endothelial growth factor production	26	0.552798	1.62242	0.0113636	0.414401	0.393783	937	tags=19%, list=6%, signal=18%	16392/72043/19883/240725/13666
GO:0030198	extracellular matrix organization	273	0.307793	1.32816	0.0114193	0.414401	0.393783	2778	tags=25%, list=17%, signal=21%	271127/53614/20289/12822/72043/12824/73940/17385/16780/12840/16998/237038/14089/11595/12837/240725/235130/224697/12845/229595/56373/78892/11606/18073/13805/373864/107250/21803/30800/13406/18826/319742/12831/14238/240913/12829/14758/53867/66548/320712/69538/23876/16948/17880/329941/14086/102693/118453/74025/12825/21810/12842/53381/208936/12818/216725/56429/18383/234911/12819/12051/13078/12305/2400…
GO:0060113	inner ear receptor cell differentiation	71	-0.399727	-1.47849	0.0115473	0.414401	0.393783	2638	tags=30%, list=16%, signal=25%	667663/433899/11994/15208/237523/13047/13388/22295/18109/329628/14402/18472/109181/218756/80857/15205/14184/19712/14182/239250/229320
GO:0003139	secondary heart field specification	11	0.701606	1.65076	0.0116732	0.414401	0.393783	1476	tags=27%, list=9%, signal=25%	16392/66993/17260
GO:0060346	bone trabecula formation	11	0.702983	1.654	0.0116732	0.414401	0.393783	2122	tags=45%, list=13%, signal=40%	20377/170826/14119/12842/12643
GO:0099536	synaptic signaling	694	-0.249341	-1.20876	0.0116959	0.414401	0.393783	2707	tags=23%, list=16%, signal=20%	225192/53869/12725/320360/12564/20965/78808/56839/20430/213788/269608/12297/75409/20405/64176/108071/76089/30931/19122/22318/22343/21337/15557/432763/108068/12801/12890/23970/22249/63959/13527/108015/18189/84092/12361/12922/20807/98256/58991/12558/260297/18577/18183/12919/14397/16176/67808/56077/56216/235086/13017/69908/14799/50876/224671/99738/81904/20538/14580/68404/110058/545156/15563/18125/20…
GO:0060047	heart contraction	207	0.328089	1.37109	0.011745	0.414401	0.393783	3003	tags=29%, list=18%, signal=24%	13489/399548/21823/16493/246133/216033/18429/18821/54352/17868/57814/17896/17248/12373/17897/13614/11606/76757/244431/433809/19736/381290/16480/11535/243764/192775/21393/13052/16623/20536/17131/20265/18578/13616/21924/20655/12290/29856/11548/20928/12291/18438/70008/19735/14681/13506/192176/109620/12652/66240/20266/110312/20271/14652/12288/606496/16518/20787/74868
GO:0031532	actin cytoskeleton reorganization	95	-0.388153	-1.4997	0.0117924	0.414401	0.393783	2040	tags=23%, list=12%, signal=20%	76108/320664/11848/242653/23830/226751/18129/19229/227753/12739/16590/64099/13043/235574/18186/210417/12985/319974/544963/14165/66898/18205
GO:0010921	regulation of phosphatase activity	93	0.399329	1.49574	0.0121317	0.417898	0.397106	1482	tags=14%, list=9%, signal=13%	13489/269016/19049/241919/108954/76469/245578/18596/338355/170826/78887/17260/64930
GO:0072584	caveolin-mediated endocytosis	12	-0.695093	-1.72291	0.0122699	0.417898	0.397106	4148	tags=67%, list=25%, signal=50%	12752/83814/170790/12391/12389/23970/20779/26413
GO:0048630	skeletal muscle tissue growth	11	-0.739794	-1.77072	0.0122951	0.417898	0.397106	2399	tags=55%, list=14%, signal=47%	17938/13388/12922/24087/72508/11435
GO:0021680	cerebellar Purkinje cell layer development	33	0.523646	1.63419	0.0127273	0.417898	0.397106	1761	tags=30%, list=10%, signal=27%	16873/16869/19883/235439/20370/12286/11941/73750/22272/77579
GO:0014741	negative regulation of muscle hypertrophy	32	0.524065	1.62614	0.0127737	0.417898	0.397106	5215	tags=62%, list=31%, signal=43%	67731/108655/19736/381290/14464/14381/16905/18438/19735/56637/606496/74116/18479/433766/12154/67655/21937/22632/28185/16011
GO:0010614	negative regulation of cardiac muscle hypertrophy	30	0.53169	1.61321	0.0128913	0.417898	0.397106	2972	tags=40%, list=18%, signal=33%	67731/108655/19736/381290/14464/14381/16905/18438/19735/56637/606496/74116
GO:0032615	interleukin-12 production	57	0.440692	1.51044	0.012939	0.417898	0.397106	4451	tags=42%, list=27%, signal=31%	16392/16453/14991/54483/117149/22034/18795/14381/18753/73914/14255/268857/16171/11596/27218/24088/81897/11433/20963/21825/16423/21898/52023/19094
GO:0043062	extracellular structure organization	274	0.30758	1.32787	0.0130719	0.417898	0.397106	2778	tags=25%, list=17%, signal=21%	271127/53614/20289/12822/72043/12824/73940/17385/16780/12840/16998/237038/14089/11595/12837/240725/235130/224697/12845/229595/56373/78892/11606/18073/13805/373864/107250/21803/30800/13406/18826/319742/12831/14238/240913/12829/14758/53867/66548/320712/69538/23876/16948/17880/329941/14086/102693/118453/74025/12825/21810/12842/53381/208936/12818/216725/56429/18383/234911/12819/12051/13078/12305/2400…
GO:0035019	somatic stem cell population maintenance	54	-0.433504	-1.5237	0.0131291	0.417898	0.397106	1360	tags=26%, list=8%, signal=24%	18510/17173/21907/13711/12578/22061/70673/18999/15205/16590/14184/19712/12591/14165
GO:0034505	tooth mineralization	18	0.611377	1.64769	0.0131332	0.417898	0.397106	4908	tags=61%, list=29%, signal=43%	71421/208659/13406/20866/12842/13801/192119/21380/27060/71458/666279
GO:0014072	response to isoquinoline alkaloid	16	0.615943	1.59521	0.0131827	0.417898	0.397106	1726	tags=25%, list=10%, signal=22%	13489/19049/13490/11548
GO:0031571	mitotic G1 DNA damage checkpoint	16	0.616934	1.59777	0.0131827	0.417898	0.397106	1435	tags=19%, list=9%, signal=17%	12575/19891/56190
GO:0044783	G1 DNA damage checkpoint	16	0.616934	1.59777	0.0131827	0.417898	0.397106	1435	tags=19%, list=9%, signal=17%	12575/19891/56190
GO:0002486	antigen processing and presentation of endogenous peptide antigen via MHC class I via ER pathway, TAP-independent	26	0.5444	1.59777	0.0132576	0.417898	0.397106	3443	tags=31%, list=21%, signal=24%	14964/14963/110557/14991/14985/15019/224761/15007
GO:0035812	renal sodium excretion	26	0.543492	1.5951	0.0132576	0.417898	0.397106	988	tags=31%, list=6%, signal=29%	13489/11998/11540/18429/21336/13614/11606/13490
GO:0072283	metanephric renal vesicle morphogenesis	14	0.646214	1.63963	0.0132576	0.417898	0.397106	748	tags=21%, list=4%, signal=20%	16869/14573/12705
GO:0021692	cerebellar Purkinje cell layer morphogenesis	19	0.598028	1.63134	0.0133333	0.417898	0.397106	1594	tags=37%, list=9%, signal=33%	16873/16869/19883/235439/12286/11941/73750
GO:0015800	acidic amino acid transport	66	-0.409074	-1.49228	0.0135135	0.417898	0.397106	2044	tags=30%, list=12%, signal=27%	108068/19091/98256/16176/114644/12424/16513/18168/18015/54393/242607/108073/16181/268860/12064/13853/19164/12934/11539/20617
GO:0021953	central nervous system neuron differentiation	202	0.3298	1.37219	0.0135823	0.417898	0.397106	2819	tags=24%, list=17%, signal=20%	13489/16392/22255/14472/22415/16875/12404/16873/16869/14804/20745/19883/13813/19211/20377/235439/233552/12010/21349/21869/12286/18509/13395/18293/11941/14461/13838/20423/252838/13544/21367/18088/22272/18096/20589/22241/15285/68094/13176/18187/14912/20266/78891/12227/270190/24069/110350/244667
GO:2000644	regulation of receptor catabolic process	11	0.696925	1.63975	0.0136187	0.417898	0.397106	1130	tags=27%, list=7%, signal=25%	100102/16396/11305
GO:0071482	cellular response to light stimulus	86	0.395619	1.45681	0.0140105	0.417898	0.397106	2465	tags=19%, list=15%, signal=16%	64378/12575/171543/13603/13665/17380/74996/107986/30044/18971/109275/12057/18538/12018/235323/11826
GO:0010717	regulation of epithelial to mesenchymal transition	83	0.399015	1.46395	0.0141593	0.417898	0.397106	2018	tags=24%, list=12%, signal=21%	16392/24064/14462/19211/20377/107586/13805/269344/21803/67525/21869/21416/353310/17131/69601/102693/214384/21809/80288/12842
GO:0016049	cell growth	452	-0.263311	-1.24363	0.0142045	0.417898	0.397106	2717	tags=20%, list=16%, signal=17%	12391/53869/22418/74117/233489/53380/56839/104382/20430/329278/217356/77980/71254/19645/16000/15378/67891/20878/217369/14025/16323/19091/11848/20807/216233/50790/18997/26425/14268/11479/11490/24136/217340/11731/81904/68404/83767/195359/20315/110058/18158/16870/19229/15468/234214/13132/12774/12578/65079/243743/71751/18472/16199/12928/17762/70129/53378/78926/21960/232441/16188/17919/13043/20980/240…
GO:0002065	columnar/cuboidal epithelial cell differentiation	127	-0.350324	-1.42428	0.014218	0.417898	0.397106	2686	tags=27%, list=16%, signal=23%	22418/20181/667663/12142/433899/11994/15208/15378/13047/94192/13388/22295/12558/18109/20779/20666/53626/19401/14465/12571/22061/18472/218756/12608/15205/19712/19726/15375/14182/13796/12591/239250/19130/229320
GO:0003334	keratinocyte development	11	-0.708279	-1.69529	0.0143443	0.417898	0.397106	2303	tags=45%, list=14%, signal=39%	66705/58208/14284/67694/16681
GO:0040019	positive regulation of embryonic development	36	0.504901	1.60298	0.0144144	0.417898	0.397106	2315	tags=31%, list=14%, signal=26%	20289/16869/14573/18424/14462/18795/20423/102693/20471/20474/23967
GO:0060485	mesenchyme development	255	0.310319	1.3318	0.0144231	0.417898	0.397106	2370	tags=21%, list=14%, signal=18%	16392/20350/20289/14472/14573/12043/21385/13813/24064/14462/18188/22772/19211/20377/17248/13614/107586/13805/269344/19378/21803/67525/20358/21869/14464/21416/71461/353310/17131/20423/69601/17285/17260/16776/102693/214384/13616/13389/21809/19713/80288/214968/16401/20471/20361/12842/100182/20474/20349/56637/23967/18187/192176
GO:0043922	negative regulation by host of viral transcription	10	-0.728241	-1.68954	0.0144628	0.417898	0.397106	556	tags=40%, list=3%, signal=39%	20304/19712/20303/16476
GO:0045599	negative regulation of fat cell differentiation	49	0.468562	1.57341	0.0144928	0.417898	0.397106	1400	tags=20%, list=8%, signal=19%	13386/17385/19883/14462/239659/18605/21803/21416/14461/13198
GO:2000134	negative regulation of G1/S transition of mitotic cell cycle	49	0.465663	1.56367	0.0144928	0.417898	0.397106	1435	tags=20%, list=9%, signal=19%	12575/67991/12043/19651/19211/12579/19891/20555/12298/56190
GO:0050879	multicellular organismal movement	53	0.434349	1.4753	0.0145191	0.417898	0.397106	2328	tags=28%, list=14%, signal=24%	21955/11449/12845/71960/12286/110893/11937/13490/21393/16438/21924/217154/21925/53611/17883
GO:0050881	musculoskeletal movement	53	0.434349	1.4753	0.0145191	0.417898	0.397106	2328	tags=28%, list=14%, signal=24%	21955/11449/12845/71960/12286/110893/11937/13490/21393/16438/21924/217154/21925/53611/17883
GO:0009880	embryonic pattern specification	59	0.432537	1.49185	0.0146252	0.417898	0.397106	1108	tags=17%, list=7%, signal=16%	17268/20350/16869/12808/17536/17537/18424/21389/12705/68897
GO:2000725	regulation of cardiac muscle cell differentiation	45	0.476269	1.58138	0.014652	0.417898	0.397106	2972	tags=29%, list=18%, signal=24%	11739/13614/21803/108655/19736/14381/17260/214384/12818/19735/56637/606496/74116
GO:0048339	paraxial mesoderm development	19	-0.584156	-1.64056	0.0146751	0.417898	0.397106	3364	tags=53%, list=20%, signal=42%	234865/17126/22416/21676/50884/22418/14234/12166/21407/14182
GO:0050966	detection of mechanical stimulus involved in sensory perception of pain	19	-0.574889	-1.61454	0.0146751	0.417898	0.397106	1554	tags=32%, list=9%, signal=29%	12297/20315/14360/16173/15566/12767
GO:0006813	potassium ion transport	231	0.317068	1.34262	0.014827	0.417898	0.397106	1981	tags=20%, list=12%, signal=18%	13489/227632/18798/16493/16514/242735/16499/16538/16527/16515/246133/16520/277973/74513/57814/19211/238271/269109/12373/16495/16528/20499/13430/11932/11472/433809/19736/13490/170738/192775/16490/15166/210741/171286/329064/15165/64930/60613/13616/16512/20928/56461/108737/15171/16517/16492
GO:0061308	cardiac neural crest cell development involved in heart development	13	-0.668544	-1.69644	0.0148305	0.417898	0.397106	1749	tags=46%, list=10%, signal=41%	15111/12162/14275/26413/15205/22160
GO:0031114	regulation of microtubule depolymerization	28	-0.526556	-1.60305	0.014862	0.417898	0.397106	2103	tags=25%, list=13%, signal=22%	227634/17318/70997/208158/78926/15550/14168
GO:0044819	mitotic G1/S transition checkpoint	17	0.613631	1.62637	0.0148699	0.417898	0.397106	1435	tags=18%, list=9%, signal=16%	12575/19891/56190
GO:0042098	T cell proliferation	193	-0.316408	-1.35197	0.0149254	0.417898	0.397106	2806	tags=27%, list=17%, signal=23%	240873/65113/20304/15223/14225/16414/19260/19122/50498/12775/16000/208650/19419/71228/78317/12487/16176/12477/13641/93695/60533/20315/50931/14732/20533/16183/547431/12511/14226/12484/278180/242202/16175/12578/20390/12524/14360/58206/12608/56532/15205/22287/13383/94185/381305/16173/18173/16160/12151/72049/109594/170780/12767
GO:0051216	cartilage development	181	0.34396	1.41493	0.015025	0.417898	0.397106	3297	tags=27%, list=20%, signal=22%	22255/20289/20429/72043/218772/12824/16998/26564/11595/240725/12845/12023/13614/373864/21803/19411/12161/18509/17261/13666/110075/320910/12163/242316/17131/69890/56788/17260/15396/12842/13601/216616/216795/26379/23967/67378/63873/18763/15530/17132/192119/12153/57329/20613/15402/14756/214855/11977/12165
GO:0002428	antigen processing and presentation of peptide antigen via MHC class Ib	28	0.518571	1.55534	0.0150659	0.417898	0.397106	2149	tags=25%, list=13%, signal=22%	14964/14963/110557/12010/14991/14985/15019
GO:0043501	skeletal muscle adaptation	21	0.570785	1.60424	0.0151803	0.417898	0.397106	1569	tags=24%, list=9%, signal=22%	57080/21955/76469/12292/21924
GO:0008016	regulation of heart contraction	171	0.343002	1.38864	0.0152284	0.417898	0.397106	3003	tags=30%, list=18%, signal=25%	13489/399548/21823/16493/246133/216033/18429/18821/54352/17868/57814/17896/17248/12373/17897/13614/11606/433809/19736/381290/16480/11535/243764/192775/13052/20536/17131/18578/13616/12290/29856/11548/20928/12291/18438/70008/19735/14681/13506/192176/109620/12652/66240/20266/110312/20271/14652/12288/606496/16518/20787/74868
GO:0035315	hair cell differentiation	51	-0.453158	-1.56874	0.0152838	0.417898	0.397106	3014	tags=35%, list=18%, signal=29%	14581/13871/667663/433899/11994/15208/237523/13047/13388/22295/18109/18472/218756/15205/19712/14182/239250/229320
GO:0099563	modification of synaptic structure	31	-0.487567	-1.5255	0.0153846	0.417898	0.397106	2598	tags=35%, list=15%, signal=30%	68942/20430/11848/83767/545156/18643/19712/17919/13043/14265/30785
GO:0071634	regulation of transforming growth factor beta production	32	-0.489413	-1.54323	0.0154185	0.417898	0.397106	1264	tags=22%, list=8%, signal=20%	14465/12484/16410/17022/18816/70495/21808
GO:0034145	positive regulation of toll-like receptor 4 signaling pathway	10	0.696621	1.60389	0.015444	0.417898	0.397106	2506	tags=70%, list=15%, signal=60%	22259/17002/117149/67245/16803/14063/15289
GO:0072080	nephron tubule development	91	0.384868	1.44124	0.0155172	0.417898	0.397106	2465	tags=21%, list=15%, signal=18%	271127/16373/16869/14573/12043/14462/11606/21803/20423/17260/16776/56753/20471/15396/20474/21853/14734/23967/11826
GO:0007019	microtubule depolymerization	38	-0.474076	-1.55179	0.0155902	0.417898	0.397106	2113	tags=24%, list=13%, signal=21%	228421/227634/17318/70997/208158/78926/73804/15550/14168
GO:0021795	cerebral cortex cell migration	43	-0.463677	-1.55113	0.015625	0.417898	0.397106	2289	tags=33%, list=14%, signal=28%	14270/268882/15228/11848/19876/21907/18993/18472/16975/171167/68585/14182/19164/14168
GO:0010611	regulation of cardiac muscle hypertrophy	65	0.426164	1.5021	0.0159575	0.417898	0.397106	2249	tags=26%, list=13%, signal=23%	67731/22065/11739/13614/11606/108655/19736/381290/230857/14464/14381/17260/16905/18438/12818/19735/56637
GO:1901701	cellular response to oxygen-containing compound	919	0.252196	1.18939	0.0160584	0.417898	0.397106	3434	tags=24%, list=20%, signal=20%	13489/15552/18575/19739/338346/100102/14599/20750/14289/70097/74637/14573/75747/114654/268903/67731/14088/13640/19883/56399/17913/22259/56089/11438/19211/238505/20377/18596/21974/12334/236193/16367/99296/22628/74143/11606/18605/16528/17002/18706/17969/16179/13430/12010/19378/21803/11461/18519/19411/11472/12161/170826/215257/108655/66824/22658/19736/12286/26921/381290/110454/64242/20683/11513/1648…
GO:0046939	nucleotide phosphorylation	84	-0.386393	-1.46873	0.016129	0.417898	0.397106	2434	tags=23%, list=14%, signal=19%	58805/16000/17928/18103/212032/16969/209692/227659/20533/216019/56428/56012/78801/18641/74246/19164/12183/18655/229949
GO:0021522	spinal cord motor neuron differentiation	35	0.513802	1.62496	0.0162162	0.417898	0.397106	3045	tags=40%, list=18%, signal=33%	16392/233552/12286/20423/18088/18096/20589/15285/14912/78891/24069/110350/192119/19206
GO:0040018	positive regulation of multicellular organism growth	36	0.495802	1.57409	0.0162162	0.417898	0.397106	2580	tags=36%, list=15%, signal=31%	13489/338346/14599/12043/11606/320790/22095/20851/15499/14255/18736/67378/14600
GO:0046460	neutral lipid biosynthetic process	35	0.502737	1.58997	0.0162162	0.417898	0.397106	4766	tags=57%, list=28%, signal=41%	233549/74055/22259/21416/21835/216739/16835/22260/20787/14756/66853/26457/13350/116939/18783/11727/16956/20778/11814/14245
GO:0046463	acylglycerol biosynthetic process	35	0.502737	1.58997	0.0162162	0.417898	0.397106	4766	tags=57%, list=28%, signal=41%	233549/74055/22259/21416/21835/216739/16835/22260/20787/14756/66853/26457/13350/116939/18783/11727/16956/20778/11814/14245
GO:0014888	striated muscle adaptation	43	0.466246	1.54026	0.0162455	0.417898	0.397106	1569	tags=23%, list=9%, signal=21%	57080/21955/22065/76469/381290/21393/12292/17260/16905/21924
GO:0061448	connective tissue development	246	0.309261	1.31958	0.0163132	0.417898	0.397106	3297	tags=25%, list=20%, signal=20%	22255/20289/20429/13592/231991/72043/218772/12824/16998/26564/11595/240725/18596/12845/12023/13614/18706/373864/21803/19411/12161/12831/18509/17261/13666/110075/320910/12163/16948/242316/17131/69890/56788/17260/16905/105171/15396/12842/13601/216616/216795/26379/23967/67378/19015/13549/63873/18763/15530/17132/192119/12153/57329/20613/15402/14756/15902/214855/20681/11977/12165
GO:0021983	pituitary gland development	37	0.494241	1.57821	0.0163339	0.417898	0.397106	1280	tags=19%, list=8%, signal=18%	13489/16392/20473/19127/21869/21416/14461
GO:0097009	energy homeostasis	37	0.499564	1.59521	0.0163339	0.417898	0.397106	1839	tags=27%, list=11%, signal=24%	76157/16373/26367/18706/105787/12163/210029/100705/353187/11717
GO:0003174	mitral valve development	12	-0.676655	-1.6772	0.0163599	0.417898	0.397106	3365	tags=50%, list=20%, signal=40%	13636/17130/11477/22762/12166/22160
GO:0043666	regulation of phosphoprotein phosphatase activity	46	0.469538	1.55706	0.0163636	0.417898	0.397106	511	tags=11%, list=3%, signal=11%	13489/19049/108954/76469/18596
GO:0003183	mitral valve morphogenesis	11	-0.688057	-1.64689	0.0163934	0.417898	0.397106	3365	tags=55%, list=20%, signal=44%	13636/17130/11477/22762/12166/22160
GO:0060693	regulation of branching involved in salivary gland morphogenesis	11	-0.670891	-1.6058	0.0163934	0.417898	0.397106	271	tags=18%, list=2%, signal=18%	14182/14165
GO:0045921	positive regulation of exocytosis	95	-0.37358	-1.44339	0.0165094	0.419137	0.398283	3736	tags=29%, list=22%, signal=23%	237625/54525/54526/20910/11541/16409/19349/16190/78808/11891/16414/54215/22249/11542/56382/14161/14389/19340/18750/53378/17919/20980/56807/69150/111173/14191/20617/20844
GO:0048568	embryonic organ development	470	0.274506	1.244	0.0168712	0.420656	0.399726	1929	tags=16%, list=11%, signal=15%	20429/13799/21823/14472/18516/19662/16869/12808/218772/20473/12824/14573/13798/11668/21385/13813/24064/18424/14462/26564/67561/18596/68588/21389/13614/114873/22773/320790/107586/13805/19378/21349/21803/12705/20776/72469/19411/13396/22658/14238/106947/13395/20683/15436/11535/72088/22095/16669/15531/21416/21393/71461/11941/14461/16206/20423/17260/14256/60613/13544/12211/20655/73750/213742/21809/154…
GO:0032925	regulation of activin receptor signaling pathway	25	-0.541442	-1.61778	0.0168776	0.420656	0.399726	3529	tags=48%, list=21%, signal=38%	24071/17126/209268/83554/11477/14225/11479/50796/11480/14313/14165/13590
GO:0040037	negative regulation of fibroblast growth factor receptor signaling pathway	18	0.593597	1.59977	0.0168855	0.420656	0.399726	1134	tags=33%, list=7%, signal=31%	72043/24064/14462/240725/237222/21416
GO:0043555	regulation of translation in response to stress	18	0.587545	1.58346	0.0168855	0.420656	0.399726	937	tags=22%, list=6%, signal=21%	15129/108954/13665/13666
GO:0097186	amelogenesis	20	0.583735	1.61637	0.0169173	0.420656	0.399726	3356	tags=45%, list=20%, signal=36%	71421/208659/320100/30800/13406/20866/13801/192119/21380
GO:0007076	mitotic chromosome condensation	13	0.65487	1.63724	0.0169811	0.420656	0.399726	2221	tags=31%, list=13%, signal=27%	56399/68298/108907/215387
GO:0061000	negative regulation of dendritic spine development	14	0.641802	1.62843	0.0170455	0.420656	0.399726	1084	tags=21%, list=6%, signal=20%	53972/19211/320027
GO:0035813	regulation of renal sodium excretion	24	0.550861	1.58852	0.0171103	0.420656	0.399726	988	tags=33%, list=6%, signal=31%	13489/11998/11540/18429/21336/13614/11606/13490
GO:0032102	negative regulation of response to external stimulus	345	0.285502	1.25986	0.0174603	0.426261	0.405053	3225	tags=25%, list=19%, signal=21%	13489/16392/20350/22415/11847/14289/11540/14804/19883/14462/22259/80861/19211/16396/56373/11629/17002/64339/20358/66824/23959/11513/211770/13490/14991/54483/12802/217166/11806/63953/22174/19123/13838/12490/210029/18792/20655/18784/118453/18600/18753/56745/73914/93694/353187/27220/72349/214968/56417/209558/20361/15937/21788/378425/208936/11747/16178/12768/20349/213208/13202/67378/81799/19015/21010…
GO:0043558	regulation of translational initiation in response to stress	12	0.66903	1.62625	0.0175439	0.426261	0.405053	937	tags=33%, list=6%, signal=31%	15129/108954/13665/13666
GO:0071850	mitotic cell cycle arrest	12	0.672804	1.63543	0.0175439	0.426261	0.405053	2266	tags=42%, list=13%, signal=36%	12575/14089/218294/13197/71701
GO:0021696	cerebellar cortex morphogenesis	39	0.477415	1.55253	0.0176678	0.427603	0.406328	1594	tags=26%, list=9%, signal=23%	12404/16873/16869/14804/19883/235439/12286/11941/216049/73750
GO:0016311	dephosphorylation	303	0.296911	1.29429	0.0179153	0.428307	0.406996	4017	tags=28%, list=24%, signal=22%	13489/13924/269016/19049/241919/19274/12043/194126/108954/76469/29875/212111/245578/19211/72391/218294/19253/18596/19259/338355/21803/229512/170826/234515/228852/66959/78887/24000/63953/219135/103583/17260/64930/252864/83493/56318/18753/72349/19245/227292/218232/231571/100678/12234/16330/21770/72112/59046/228866/11431/66849/14678/19255/17931/13537/83671/19279/71887/11622/77976/73062/210376/114715…
GO:0001938	positive regulation of endothelial cell proliferation	83	-0.382287	-1.45317	0.0183066	0.428307	0.406996	2418	tags=23%, list=14%, signal=20%	22353/12389/16000/58991/20315/16542/15559/18015/208188/18803/18750/14184/15370/30878/20296/14182/16476/12390/19130
GO:0051057	positive regulation of small GTPase mediated signal transduction	63	-0.397676	-1.43437	0.0183066	0.428307	0.406996	2352	tags=38%, list=14%, signal=33%	56392/233046/14065/57810/75547/56349/16000/11517/19419/26395/574402/19876/75104/320404/20779/18129/65079/385354/239530/53978/68585/68760/319974/14165
GO:0010817	regulation of hormone levels	485	0.273614	1.24237	0.0183486	0.428307	0.406996	3228	tags=24%, list=19%, signal=20%	13489/16392/18976/18575/14599/20750/19662/16514/12640/11668/13640/74134/16156/60510/14462/22044/21336/19699/20377/18551/16367/116838/116852/13079/13614/12903/11606/320790/22139/19378/67151/12161/14427/12286/26921/18441/17918/11535/12426/13116/13070/17227/230857/56362/12163/68897/21416/75767/110524/217166/12097/100417514/103142/94224/20423/20851/20887/13616/218461/74998/56448/277978/12290/12873/11…
GO:0071277	cellular response to calcium ion	71	-0.39325	-1.45454	0.0184757	0.428307	0.406996	2444	tags=32%, list=15%, signal=28%	11690/14281/18189/69611/15444/12919/107589/320404/110058/233908/105349/80976/12944/18013/229521/20980/11518/234577/16476/74020/12891/12335/102278
GO:0010801	negative regulation of peptidyl-threonine phosphorylation	15	0.625072	1.60439	0.0185874	0.428307	0.406996	3474	tags=47%, list=21%, signal=37%	93742/24064/110524/17131/21770/114715/64383
GO:2000696	regulation of epithelial cell differentiation involved in kidney development	18	0.58614	1.57968	0.0187617	0.428307	0.406996	748	tags=22%, list=4%, signal=21%	16869/14573/14462/12705
GO:0003171	atrioventricular valve development	24	-0.529436	-1.55789	0.0189076	0.428307	0.406996	3365	tags=29%, list=20%, signal=23%	17130/11477/20564/22762/12166/21808/22160
GO:0016048	detection of temperature stimulus	24	-0.52711	-1.55105	0.0189076	0.428307	0.406996	1554	tags=21%, list=9%, signal=19%	20315/107751/13864/11539/12767
GO:0034587	piRNA metabolic process	14	0.638543	1.62016	0.0189394	0.428307	0.406996	3588	tags=43%, list=21%, signal=34%	72634/83456/83561/74691/330890/57749
GO:0010838	positive regulation of keratinocyte proliferation	13	-0.644009	-1.63418	0.0190678	0.428307	0.406996	1378	tags=38%, list=8%, signal=35%	18129/22061/13345/15117/14165
GO:0021510	spinal cord development	92	0.384212	1.43974	0.0190972	0.428307	0.406996	3045	tags=29%, list=18%, signal=24%	16392/22255/18516/16873/16869/22771/14573/19699/233552/21349/108655/20668/12286/18509/14461/20423/18088/18096/20589/15285/13176/14912/78891/24069/110350/192119/19206
GO:0045920	negative regulation of exocytosis	28	-0.505323	-1.53841	0.0191083	0.428307	0.406996	1281	tags=32%, list=8%, signal=30%	19349/15368/215449/109934/94090/18999/19712/14265/20617
GO:0006828	manganese ion transport	18	-0.591976	-1.63236	0.0191898	0.428307	0.406996	434	tags=56%, list=3%, signal=54%	26946/67547/226781/69047/20191/235574/18173/22068/22067/22066
GO:0051900	regulation of mitochondrial depolarization	18	-0.590382	-1.62797	0.0191898	0.428307	0.406996	2743	tags=39%, list=16%, signal=33%	11545/59032/20779/12424/16542/51800/13179
GO:1904892	regulation of receptor signaling pathway via STAT	154	-0.32966	-1.37572	0.0193705	0.428307	0.406996	1494	tags=18%, list=9%, signal=16%	15972/16183/242519/16197/19110/66392/19229/15468/16923/15458/18099/14360/15205/16590/14184/18814/13869/18812/20897/16173/215029/16160/13529/15235/18983/18016/12931
GO:0010872	regulation of cholesterol esterification	11	0.692466	1.62926	0.0194553	0.428307	0.406996	3420	tags=64%, list=20%, signal=51%	11606/11305/11806/20249/11307/170459/11808
GO:0021940	positive regulation of cerebellar granule cell precursor proliferation	11	0.692821	1.63009	0.0194553	0.428307	0.406996	2746	tags=55%, list=16%, signal=46%	16873/16869/94187/20423/13645/171469
GO:0072172	mesonephric tubule formation	11	0.683249	1.60757	0.0194553	0.428307	0.406996	2315	tags=45%, list=14%, signal=39%	14573/14462/20471/20474/23967
GO:0014743	regulation of muscle hypertrophy	67	0.421781	1.48958	0.0195729	0.428307	0.406996	2249	tags=25%, list=13%, signal=22%	67731/22065/11739/13614/11606/108655/19736/381290/230857/14464/14381/17260/16905/18438/12818/19735/56637
GO:1902750	negative regulation of cell cycle G2/M phase transition	42	0.463515	1.52464	0.0197133	0.428307	0.406996	2274	tags=24%, list=14%, signal=21%	12575/23834/218294/330177/74996/20184/19357/15937/269582/54601
GO:0010837	regulation of keratinocyte proliferation	32	-0.481627	-1.51868	0.0198238	0.428307	0.406996	2303	tags=28%, list=14%, signal=24%	58208/12361/18129/22061/235505/19272/13345/15117/14165
GO:0001662	behavioral fear response	48	-0.444251	-1.51507	0.0198676	0.428307	0.406996	1584	tags=25%, list=9%, signal=23%	54006/545156/12424/21907/108073/18013/72508/69727/12064/15550/72585/18167
GO:0042596	fear response	53	-0.424357	-1.47938	0.0199556	0.428307	0.406996	1584	tags=23%, list=9%, signal=21%	54006/545156/12424/21907/108073/18013/72508/69727/12064/15550/72585/18167
GO:0046676	negative regulation of insulin secretion	45	0.455564	1.51263	0.0201465	0.428307	0.406996	1094	tags=18%, list=7%, signal=17%	13489/18575/16514/20377/16367/67151/26921/12163
GO:0021697	cerebellar cortex formation	30	0.510089	1.54767	0.0202578	0.428307	0.406996	1594	tags=30%, list=9%, signal=27%	12404/16873/16869/14804/19883/235439/12286/11941/73750
GO:0044062	regulation of excretion	30	0.504533	1.53081	0.0202578	0.428307	0.406996	988	tags=27%, list=6%, signal=25%	13489/11998/11540/18429/21336/13614/11606/13490
GO:0045471	response to ethanol	58	0.4231	1.45451	0.0202578	0.428307	0.406996	1673	tags=24%, list=10%, signal=22%	13489/21823/12043/11668/21336/19211/11513/13490/15551/20423/14381/20318/20655/11522
GO:0008284	positive regulation of cell population proliferation	872	0.250423	1.18028	0.0202899	0.428307	0.406996	1767	tags=14%, list=11%, signal=13%	13489/16392/17268/12575/20289/20429/12822/11998/12504/16493/114142/16873/16869/53868/218772/14573/17536/12428/22163/17537/12043/19109/21385/16156/16453/21336/72504/16998/237038/23834/67112/16782/225467/19211/67561/20203/20377/18596/13609/16367/18755/68588/12845/19693/17248/99296/13190/21389/18606/13614/208691/11606/11629/70417/17002/18706/18131/16179/269344/19378/21803/19411/13396/12161/83491/108…
GO:0051258	protein polymerization	235	-0.295703	-1.29675	0.0203562	0.428307	0.406996	1852	tags=16%, list=11%, signal=14%	76932/76467/50876/12344/83767/12343/18643/19229/14161/227753/12944/93689/17762/13494/13429/328580/237860/75339/71956/13383/51885/13043/20259/11518/12985/67141/93677/67771/13191/14168/11519/544963/19201/56742/20617/14457/66898
GO:2000831	regulation of steroid hormone secretion	22	0.554758	1.58377	0.0204461	0.428307	0.406996	3054	tags=32%, list=18%, signal=26%	18976/11606/12161/14427/56745/19701/12952
GO:0061029	eyelid development in camera-type eye	12	-0.649988	-1.6111	0.0204499	0.428307	0.406996	3334	tags=67%, list=20%, signal=53%	13649/107587/16323/20807/20666/20897/16476/22160
GO:0042509	regulation of tyrosine phosphorylation of STAT protein	69	-0.400006	-1.46969	0.0205011	0.428307	0.406996	3231	tags=35%, list=19%, signal=28%	107566/16194/16878/240873/20304/16818/12389/15208/16000/15378/16183/15468/16923/15458/14360/15205/16590/14184/13869/16173/16160/18983/18016/12931
GO:0019941	modification-dependent protein catabolic process	529	-0.246696	-1.17226	0.0205279	0.428307	0.406996	4115	tags=26%, list=25%, signal=20%	14673/93836/14479/52563/67812/192193/20588/170930/67819/70611/242960/233900/22217/26965/22196/69957/105193/67903/20620/399673/12328/12005/22209/17846/66997/116891/231672/50753/399674/231863/68366/216150/83814/106052/227693/78294/26931/56353/56736/244373/218215/53323/103573/330192/99375/66825/54651/17463/70510/65113/66894/224826/52348/216080/53380/81018/57765/21804/18817/212163/12389/22213/207213/…
GO:0006835	dicarboxylic acid transport	83	-0.38144	-1.44995	0.020595	0.428307	0.406996	2044	tags=25%, list=12%, signal=22%	19091/98256/16176/208890/14275/114644/12424/16513/18168/18015/54393/242607/108073/16181/268860/12064/13853/19164/12934/11539/20617
GO:0044319	wound healing, spreading of cells	23	0.545498	1.56385	0.0205992	0.428307	0.406996	2525	tags=30%, list=15%, signal=26%	93742/19211/12831/20278/68750/192176/12305
GO:0090505	epiboly involved in wound healing	23	0.545498	1.56385	0.0205992	0.428307	0.406996	2525	tags=30%, list=15%, signal=26%	93742/19211/12831/20278/68750/192176/12305
GO:0072079	nephron tubule formation	20	0.572726	1.58588	0.0206767	0.428307	0.406996	3629	tags=45%, list=22%, signal=35%	16373/14573/14462/20471/20474/23967/16371/20681/22412
GO:0048562	embryonic organ morphogenesis	309	0.291643	1.2745	0.0207006	0.428307	0.406996	1926	tags=18%, list=11%, signal=16%	20429/21823/14472/19662/16869/218772/20473/12824/11668/21385/13813/24064/18424/14462/26564/68588/21389/13614/114873/22773/320790/107586/13805/19378/20776/19411/13396/22658/14238/106947/13395/20683/15436/72088/22095/15531/21416/21393/71461/11941/14461/16206/20423/17260/60613/13544/20655/73750/21809/15417/73916/16658/74025/332309/20471/15396
GO:0010874	regulation of cholesterol efflux	25	0.521025	1.51678	0.0208333	0.428307	0.406996	3045	tags=44%, list=18%, signal=36%	22259/16179/11305/11806/20423/13645/11307/11303/18979/22260/19206
GO:0001573	ganglioside metabolic process	21	0.552642	1.55324	0.0208729	0.428307	0.406996	1697	tags=29%, list=10%, signal=26%	54218/23956/20451/241230/320910/20450
GO:0043624	cellular protein complex disassembly	116	-0.353877	-1.41902	0.0209302	0.428307	0.406996	2113	tags=20%, list=13%, signal=17%	228421/227634/22388/17318/14853/50876/12344/70997/12343/208158/227753/231580/93689/276770/75339/78926/73804/20259/11518/15550/93677/14168/11519
GO:0061326	renal tubule development	97	0.38383	1.43861	0.0209424	0.428307	0.406996	2804	tags=23%, list=17%, signal=19%	271127/16373/16869/14573/12043/14462/14160/11606/21803/20423/17260/16776/56753/20471/15396/20474/21853/14734/23967/11826/15184/16371
GO:1905330	regulation of morphogenesis of an epithelium	111	0.370763	1.41452	0.0210526	0.428307	0.406996	2784	tags=24%, list=17%, signal=20%	16869/14573/21385/69217/14462/26564/19211/20377/240725/68588/56299/11606/21803/12705/71461/14178/18222/20423/13544/56753/20471/20474/14734/68750/93960/54612/57265
GO:0000291	nuclear-transcribed mRNA catabolic process, exonucleolytic	14	-0.636188	-1.6505	0.021097	0.428307	0.406996	1923	tags=29%, list=11%, signal=25%	104625/72544/66362/18983
GO:0034393	positive regulation of smooth muscle cell apoptotic process	14	-0.638342	-1.65608	0.021097	0.428307	0.406996	1139	tags=36%, list=7%, signal=33%	58231/12578/236732/16160/13557
GO:0060117	auditory receptor cell development	26	-0.514284	-1.54037	0.021097	0.428307	0.406996	2638	tags=35%, list=16%, signal=29%	667663/11994/22295/18472/218756/19712/14182/239250/229320
GO:1901673	regulation of mitotic spindle assembly	14	-0.637322	-1.65344	0.021097	0.428307	0.406996	2598	tags=36%, list=15%, signal=30%	68942/18817/13494/193740/15511
GO:0006720	isoprenoid metabolic process	75	0.38752	1.39079	0.021164	0.428307	0.406996	3198	tags=32%, list=19%, signal=26%	19662/11668/74134/70451/13110/12903/22139/19378/15360/100417514/103142/14187/11522/19892/13113/12904/77974/56847/19015/13078/20148/67422/19659/11532
GO:0051085	chaperone cofactor-dependent protein refolding	28	-0.499121	-1.51953	0.0212314	0.428307	0.406996	4248	tags=43%, list=25%, signal=32%	69387/110920/14998/30934/15482/50497/30931/56323/193740/15512/30933/15511
GO:0007589	body fluid secretion	103	-0.354341	-1.38912	0.0212766	0.428307	0.406996	1868	tags=19%, list=11%, signal=17%	216233/11542/545156/228355/19110/66392/11486/17386/12669/11829/18814/13869/18812/215029/12671/13529/14602/18162/11539/14165
GO:0071214	cellular response to abiotic stimulus	217	0.318398	1.33978	0.0213465	0.428307	0.406996	2654	tags=20%, list=16%, signal=17%	64378/12575/20289/171543/13603/14462/237038/19211/20377/13665/17380/23920/16528/74996/11461/14816/98363/19092/329064/13197/107986/77065/30044/76257/19892/18971/56541/108737/15499/12842/109275/13712/12057/18538/56449/56637/12018/19326/235323/11826/12015/74096/63873/13605
GO:0104004	cellular response to environmental stimulus	217	0.318398	1.33978	0.0213465	0.428307	0.406996	2654	tags=20%, list=16%, signal=17%	64378/12575/20289/171543/13603/14462/237038/19211/20377/13665/17380/23920/16528/74996/11461/14816/98363/19092/329064/13197/107986/77065/30044/76257/19892/18971/56541/108737/15499/12842/109275/13712/12057/18538/56449/56637/12018/19326/235323/11826/12015/74096/63873/13605
GO:1903319	positive regulation of protein maturation	22	-0.547415	-1.57292	0.0215517	0.431034	0.409589	1453	tags=27%, list=9%, signal=25%	20779/320924/227753/21922/12388/72293
GO:0071241	cellular response to inorganic substance	168	-0.326265	-1.38223	0.0217391	0.433389	0.411826	2444	tags=25%, list=15%, signal=22%	11690/14281/19122/53945/17928/215493/18189/69611/15444/12919/14268/107589/320404/14102/110058/71829/233908/105349/14811/80976/227753/12944/12928/26413/12606/18164/18013/229521/18024/12176/20980/11735/11518/14265/234577/268345/16476/74020/12891/12335/102278/20617
GO:0002209	behavioral defense response	49	-0.444144	-1.52291	0.0222222	0.439018	0.417174	1584	tags=24%, list=9%, signal=22%	54006/545156/12424/21907/108073/18013/72508/69727/12064/15550/72585/18167
GO:0055086	nucleobase-containing small molecule metabolic process	421	-0.258065	-1.21174	0.0222222	0.439018	0.417174	2470	tags=20%, list=15%, signal=17%	210044/52538/58805/235339/16000/20860/15378/17928/18103/14913/230718/67420/212032/18127/11761/22247/68263/11848/56451/15444/16969/98256/209692/26395/26430/22171/227659/60525/50790/56360/76654/171210/272428/14732/20533/74156/75456/18125/18158/20425/14583/71872/216019/11486/22271/70789/18537/57295/242202/85305/56720/19214/432530/27273/217698/56428/56749/11566/218138/26413/68087/56012/171281/78801/1…
GO:0006869	lipid transport	315	0.285865	1.25147	0.0223285	0.439018	0.417174	3660	tags=29%, list=22%, signal=23%	13489/18976/100102/20750/19662/231290/56018/18429/22259/15450/13614/11606/16179/12161/14427/13490/18828/319767/11770/11305/320940/231999/11806/18739/76408/20423/56356/320631/11425/18784/328370/11982/18753/56745/71720/20493/18439/18216/13645/26459/16803/14080/11307/12638/239273/58887/28254/50771/238257/71795/217265/19015/100273/11303/231287/72054/12895/216739/18979/216749/19701/74486/16835/59045/7…
GO:0001503	ossification	344	0.282263	1.24499	0.0223642	0.439018	0.417174	2249	tags=17%, list=13%, signal=15%	20289/20429/22415/20750/12824/12043/19109/13386/18429/170574/21336/16998/114584/20377/13609/68588/12845/73016/474332/15260/18675/18605/17002/107250/21803/12705/12161/13406/170826/13395/17261/20683/13666/21990/14758/110075/14119/12163/21416/12097/16948/21847/22034/17131/20423/56788/17260/16905/74499/16195/18439/56417/12842/68728/12768/13601/65960/14734/26379/56637
GO:0002027	regulation of heart rate	93	0.374541	1.40289	0.0225303	0.439018	0.417174	2982	tags=32%, list=18%, signal=27%	13489/399548/16493/246133/216033/18429/54352/17868/57814/17248/12373/13614/11606/19736/16480/11535/192775/13616/12290/11548/12291/13506/109620/66240/20266/110312/20271/12288/16518/20787
GO:0032372	negative regulation of sterol transport	13	0.647649	1.61919	0.0226415	0.439018	0.417174	1896	tags=38%, list=11%, signal=34%	100102/16179/11305/20423/13645
GO:0032375	negative regulation of cholesterol transport	13	0.647649	1.61919	0.0226415	0.439018	0.417174	1896	tags=38%, list=11%, signal=34%	100102/16179/11305/20423/13645
GO:0014856	skeletal muscle cell proliferation	14	0.634533	1.60999	0.0227273	0.439018	0.417174	2740	tags=50%, list=16%, signal=42%	70417/20475/20423/20471/11600/19015/270190
GO:0031620	regulation of fever generation	10	-0.678586	-1.57434	0.0227273	0.439018	0.417174	2762	tags=50%, list=16%, signal=42%	20304/12801/16176/12774/13618
GO:1904181	positive regulation of membrane depolarization	10	-0.679834	-1.57723	0.0227273	0.439018	0.417174	2743	tags=50%, list=16%, signal=42%	11545/12424/16542/13179/11735
GO:0052803	imidazole-containing compound metabolic process	10	0.689001	1.58634	0.023166	0.443895	0.42181	1103	tags=30%, list=7%, signal=28%	22044/15109/14317
GO:0042445	hormone metabolic process	183	0.326821	1.34837	0.0231788	0.443895	0.42181	2359	tags=24%, list=14%, signal=21%	14599/20750/19662/12640/11668/74134/14462/19699/18551/116852/13079/12903/11606/22139/19378/12161/12286/11535/13116/13070/230857/56362/68897/21416/110524/100417514/103142/94224/20423/20851/20887/218461/56448/11522/114664/19892/22018/13113/12904/13072/77974/30052/56847/100198
GO:0022038	corpus callosum development	16	-0.614658	-1.63669	0.0233546	0.443895	0.42181	3535	tags=50%, list=21%, signal=40%	13845/13844/237847/24136/65079/18472/100609/269295
GO:0043632	modification-dependent macromolecule catabolic process	536	-0.246245	-1.17074	0.0233918	0.443895	0.42181	4115	tags=25%, list=25%, signal=20%	14673/93836/14479/52563/67812/192193/20588/170930/67819/70611/242960/233900/22217/26965/22196/69957/105193/67903/20620/399673/12328/12005/22209/17846/66997/116891/231672/50753/399674/231863/68366/216150/83814/106052/227693/78294/26931/56353/56736/244373/218215/53323/103573/330192/99375/66825/54651/17463/70510/65113/66894/224826/52348/216080/53380/81018/57765/21804/18817/212163/12389/22213/207213/…
GO:0030001	metal ion transport	782	0.254479	1.19112	0.0234261	0.443895	0.42181	2833	tags=22%, list=17%, signal=19%	13489/227632/399548/19739/18798/12504/100102/16493/63993/16514/242735/16499/11540/20516/16538/140919/16527/231290/80708/16515/246133/12043/22065/53313/16520/74051/277973/16453/74513/20530/18821/56089/14813/170483/11438/57814/226025/19720/54403/19211/238271/17912/18596/269109/74143/12373/11606/16495/16528/76757/17002/20499/320790/13430/12010/21803/11932/11472/106947/433809/19736/12286/381290/20278…
GO:0032330	regulation of chondrocyte differentiation	43	0.455905	1.5061	0.0234657	0.443895	0.42181	2244	tags=26%, list=13%, signal=22%	20429/218772/16998/19411/12161/242316/17131/69890/15396/216616/216795
GO:0099010	modification of postsynaptic structure	23	-0.522742	-1.51933	0.0235043	0.443895	0.42181	2598	tags=52%, list=15%, signal=44%	104027/235604/18645/68942/20430/11848/83767/545156/18643/17919/13043/30785
GO:0009583	detection of light stimulus	49	0.447365	1.50223	0.0235507	0.443895	0.42181	1746	tags=22%, list=10%, signal=20%	64378/19662/13603/64379/19881/14686/14699/18587/12298/30044/19892
GO:0017145	stem cell division	55	-0.417753	-1.47404	0.02407	0.45022	0.42782	1139	tags=18%, list=7%, signal=17%	12578/18472/20678/12316/16590/18223/12151/14182/14168/21808
GO:0046425	regulation of receptor signaling pathway via JAK-STAT	149	-0.331067	-1.37602	0.0241546	0.45022	0.42782	1494	tags=17%, list=9%, signal=16%	15972/16183/242519/19110/66392/19229/15468/16923/15458/18099/14360/15205/16590/14184/18814/13869/18812/20897/16173/215029/16160/13529/15235/18983/18016/12931
GO:0060441	epithelial tube branching involved in lung morphogenesis	31	-0.478349	-1.49666	0.0241758	0.45022	0.42782	300	tags=13%, list=2%, signal=13%	15375/239405/12614/14165
GO:1903421	regulation of synaptic vesicle recycling	31	-0.479061	-1.49889	0.0241758	0.45022	0.42782	4096	tags=48%, list=24%, signal=37%	72961/19056/54525/18717/233489/20430/20405/30931/22318/75734/56216/224671/13429/229521/56807
GO:0050679	positive regulation of epithelial cell proliferation	190	-0.314072	-1.34602	0.0243309	0.451756	0.429279	1554	tags=17%, list=9%, signal=15%	20315/20666/18124/18129/12166/13123/16542/15559/22061/18015/12444/208188/18803/18750/71920/14184/15370/30878/13345/15117/13869/16173/20296/68585/15235/14172/14182/16476/12390/19130/14165/22160
GO:1903522	regulation of blood circulation	232	0.305551	1.29623	0.0245902	0.453573	0.431006	3003	tags=26%, list=18%, signal=22%	13489/399548/21823/11998/16493/246133/216033/18429/18821/21336/54352/17868/57814/17896/17248/12373/17897/13614/11606/433809/19736/381290/16480/11535/243764/192775/13052/20536/17131/18578/13616/12290/29856/11548/20928/12291/18438/70008/19735/170639/15894/14681/13506/14063/58861/192176/109620/18436/12652/66240/20266/110312/20271/14652/12288/606496/16518/11596/20787/74868
GO:0048871	multicellular organismal homeostasis	458	0.271875	1.22799	0.0247295	0.453573	0.431006	2377	tags=19%, list=14%, signal=17%	13489/76157/20289/16373/11998/13592/664883/20750/19662/12824/12043/11668/13386/18429/26367/22259/333050/16998/18596/13609/56492/236266/26381/18706/11932/12161/170826/16765/20278/105787/72088/22095/11770/338521/12163/94187/67299/11832/22141/217166/67092/13052/16196/18618/14461/22034/14178/16364/12490/13198/210029/71913/100705/14256/20655/73750/16819/105171/19892/353187/74025/27220/18439/18216/1171…
GO:0046174	polyol catabolic process	19	0.561482	1.53164	0.0247619	0.453573	0.431006	2375	tags=26%, list=14%, signal=23%	212111/19211/234515/18216/16330
GO:0032905	transforming growth factor beta1 production	10	-0.675547	-1.56729	0.0247934	0.453573	0.431006	3464	tags=50%, list=21%, signal=40%	20371/22177/14465/17022/70495
GO:0032908	regulation of transforming growth factor beta1 production	10	-0.675547	-1.56729	0.0247934	0.453573	0.431006	3464	tags=50%, list=21%, signal=40%	20371/22177/14465/17022/70495
GO:0006753	nucleoside phosphate metabolic process	365	-0.272568	-1.25273	0.025	0.455111	0.432467	2522	tags=21%, list=15%, signal=18%	246730/210044/52538/58805/235339/16000/20860/15378/17928/18103/14913/230718/67420/212032/18127/22247/68263/11848/56451/15444/16969/98256/209692/26395/22171/227659/60525/50790/56360/76654/171210/272428/14732/20533/74156/75456/18125/18158/20425/216019/11486/22271/70789/242202/85305/56720/432530/27273/217698/56428/56749/11566/26413/68087/56012/171281/78801/14904/74205/73707/117147/18641/74246/54391/…
GO:0051823	regulation of synapse structural plasticity	10	0.682998	1.57252	0.0250965	0.455111	0.432467	2	tags=10%, list=0%, signal=10%	13489
GO:0032924	activin receptor signaling pathway	39	-0.452761	-1.47924	0.0252294	0.455111	0.432467	3529	tags=36%, list=21%, signal=28%	24071/17126/209268/83554/11477/14225/16323/11479/50796/11480/12627/14313/14165/13590
GO:0006637	acyl-CoA metabolic process	75	-0.383811	-1.43638	0.0252874	0.455111	0.432467	2441	tags=29%, list=15%, signal=25%	52538/235339/15378/67420/68263/56451/60525/50790/56360/171210/272428/14732/74156/70789/56720/27273/217698/171281/74205/117147/26568/20617
GO:0035383	thioester metabolic process	75	-0.383811	-1.43638	0.0252874	0.455111	0.432467	2441	tags=29%, list=15%, signal=25%	52538/235339/15378/67420/68263/56451/60525/50790/56360/171210/272428/14732/74156/70789/56720/27273/217698/171281/74205/117147/26568/20617
GO:0060045	positive regulation of cardiac muscle cell proliferation	26	-0.511981	-1.53347	0.0253165	0.455111	0.432467	1308	tags=27%, list=8%, signal=25%	22762/12166/14465/26413/13869/18712/14182
GO:0006816	calcium ion transport	374	-0.270542	-1.24514	0.0254958	0.457013	0.434275	2875	tags=26%, list=17%, signal=22%	170770/94249/12061/12482/18018/20304/12391/16818/319239/106393/12372/69047/12297/14225/23832/20191/12311/19260/12389/19122/54378/16000/11517/13617/12293/18127/109552/20840/22295/11848/12361/12922/15444/23844/54409/546134/228071/71912/56085/70729/12478/107589/81904/20315/55991/234779/16439/244646/18125/53376/12289/233571/110891/19229/211482/14226/15559/320707/20855/12774/14811/16509/118454/20856/1…
GO:0031579	membrane raft organization	22	-0.534543	-1.53593	0.0258621	0.462247	0.439248	3252	tags=59%, list=19%, signal=48%	14251/18858/12752/76438/19063/12391/12389/23970/13731/27403/227753/13383/12390
GO:0006511	ubiquitin-dependent protein catabolic process	521	-0.248339	-1.18034	0.0262391	0.464613	0.441496	4115	tags=26%, list=25%, signal=20%	14673/93836/14479/52563/67812/192193/20588/170930/67819/70611/242960/233900/22217/26965/22196/69957/105193/67903/20620/399673/12328/12005/22209/17846/66997/116891/231672/50753/399674/231863/68366/216150/83814/106052/227693/26931/56353/56736/244373/218215/53323/103573/330192/99375/66825/54651/17463/70510/65113/66894/224826/52348/216080/53380/81018/57765/21804/18817/212163/12389/22213/207213/20438/…
GO:1905114	cell surface receptor signaling pathway involved in cell-cell signaling	458	0.271152	1.22473	0.0262751	0.464613	0.441496	3064	tags=22%, list=18%, signal=19%	13489/16392/53614/22415/12404/72043/50722/11540/20473/14804/69217/17342/14462/19127/75723/14813/26564/19699/11438/16469/19211/17986/20377/240725/68588/14160/73016/116838/20370/74996/192199/21803/330938/19736/13395/110893/105787/94187/21416/71461/353310/16400/50523/195208/20423/13198/319478/69601/13728/268980/103583/17260/13544/20379/243961/450219/20238/243547/74256/74499/74025/18216/80288/15171/2…
GO:0071545	inositol phosphate catabolic process	16	0.603014	1.56172	0.0263653	0.464613	0.441496	2375	tags=31%, list=14%, signal=27%	212111/19211/234515/18216/16330
GO:0051152	positive regulation of smooth muscle cell differentiation	13	0.643664	1.60923	0.0264151	0.464613	0.441496	3094	tags=62%, list=18%, signal=50%	244723/13805/21803/66993/20423/214384/107869/243931
GO:0070166	enamel mineralization	13	0.638105	1.59533	0.0264151	0.464613	0.441496	4100	tags=62%, list=24%, signal=47%	71421/208659/13406/20866/13801/192119/21380/27060
GO:0007157	heterophilic cell-cell adhesion via plasma membrane cell adhesion molecules	39	0.457909	1.4891	0.0265018	0.464613	0.441496	1911	tags=26%, list=11%, signal=23%	12404/14804/54698/16402/84004/16858/230868/13052/12561/16401
GO:0048340	paraxial mesoderm morphogenesis	12	-0.64036	-1.58724	0.0265849	0.464613	0.441496	3364	tags=50%, list=20%, signal=40%	17126/22416/50884/22418/14234/12166
GO:0071248	cellular response to metal ion	146	-0.331355	-1.37483	0.0266344	0.464613	0.441496	2444	tags=26%, list=15%, signal=22%	11690/14281/19122/53945/17928/215493/18189/69611/15444/12919/14268/107589/320404/14102/110058/233908/105349/14811/80976/227753/12944/26413/12606/18164/18013/229521/18024/12176/20980/11735/11518/234577/16476/74020/12891/12335/102278/20617
GO:2000144	positive regulation of DNA-templated transcription, initiation	41	-0.457338	-1.51222	0.0266667	0.464613	0.441496	991	tags=27%, list=6%, signal=25%	19014/26896/72567/18091/20807/18999/12606/234959/16476/55982/22160
GO:0061684	chaperone-mediated autophagy	10	-0.672348	-1.55987	0.0268595	0.465365	0.442211	1600	tags=30%, list=10%, signal=27%	14580/19025/20617
GO:2001256	regulation of store-operated calcium entry	10	-0.67479	-1.56553	0.0268595	0.465365	0.442211	2630	tags=60%, list=16%, signal=51%	12372/546134/211482/20856/26557/319984
GO:0010954	positive regulation of protein processing	21	-0.547747	-1.56563	0.0273684	0.46846	0.445152	1453	tags=29%, list=9%, signal=26%	20779/320924/227753/21922/12388/72293
GO:0032655	regulation of interleukin-12 production	54	0.427855	1.45452	0.0275229	0.46846	0.445152	4451	tags=41%, list=27%, signal=30%	16392/16453/14991/54483/117149/22034/18795/73914/14255/268857/16171/11596/27218/24088/81897/11433/20963/21825/16423/21898/52023/19094
GO:0035330	regulation of hippo signaling	13	-0.63178	-1.60315	0.0275424	0.46846	0.445152	2343	tags=38%, list=14%, signal=33%	140859/71228/30953/20666/18016
GO:0048291	isotype switching to IgG isotypes	16	-0.608773	-1.62102	0.0276008	0.46846	0.445152	3848	tags=50%, list=23%, signal=39%	17685/20371/65113/57765/12487/50931/16183/55982
GO:0034142	toll-like receptor 4 signaling pathway	30	0.497826	1.51046	0.0276243	0.46846	0.445152	2506	tags=37%, list=15%, signal=31%	22259/17002/16179/117149/217166/67245/69601/74998/16803/14063/15289
GO:0048566	embryonic digestive tract development	30	0.492858	1.49539	0.0276243	0.46846	0.445152	2021	tags=30%, list=12%, signal=26%	20429/218772/107586/19378/14238/21416/20423/17863/15284
GO:0030534	adult behavior	165	0.332682	1.33746	0.0277296	0.46846	0.445152	1837	tags=19%, list=11%, signal=17%	13489/19049/18516/12647/22771/231290/13798/11604/22044/11438/19211/20370/320790/18419/21916/12286/13490/140477/22095/13838/20265/12298/12799/64930/21367/243961/20238/209012/11522/11548/27220/18216
GO:0016055	Wnt signaling pathway	370	0.278155	1.23623	0.0277778	0.46846	0.445152	3629	tags=26%, list=22%, signal=21%	13489/16392/53614/22415/72043/50722/20473/69217/17342/14462/19127/75723/26564/16469/19211/17986/20377/240725/68588/14160/73016/74996/192199/21803/330938/13395/105787/21416/71461/353310/16400/50523/195208/20423/13198/319478/69601/13728/268980/103583/13544/20379/450219/74256/74499/74025/80288/21886/13645/17309/14783/12842/213326/12560/14734/12234/216795/56637/21752/23805/59004/77578/26563/93960/718…
GO:1901991	negative regulation of mitotic cell cycle phase transition	113	0.366535	1.40395	0.0277778	0.46846	0.445152	2029	tags=18%, list=12%, signal=16%	12575/67991/12043/74335/23834/19651/19211/12579/330177/74996/19891/20555/214444/67177/19357/12298/56190/15937/269582/227292
GO:0032984	protein-containing complex disassembly	173	-0.319474	-1.34818	0.0278481	0.46846	0.445152	2113	tags=17%, list=13%, signal=15%	228421/227634/22388/17318/14853/56085/50876/12344/70997/12343/208158/78246/227753/231580/93689/276770/66643/75339/78926/73804/244962/12176/20259/11518/15550/226419/93677/14168/11519
GO:0043278	response to morphine	15	0.617795	1.58572	0.027881	0.46846	0.445152	1726	tags=27%, list=10%, signal=24%	13489/19049/13490/11548
GO:0042659	regulation of cell fate specification	17	-0.578254	-1.56044	0.0280172	0.46846	0.445152	4085	tags=41%, list=24%, signal=31%	17292/22416/14581/22418/12166/18999/14182
GO:2000737	negative regulation of stem cell differentiation	17	-0.582782	-1.57266	0.0280172	0.46846	0.445152	783	tags=35%, list=5%, signal=34%	22416/15208/12454/15205/19712/18024
GO:0035265	organ growth	187	0.322107	1.3331	0.0281924	0.469959	0.446576	2249	tags=20%, list=13%, signal=17%	17268/19662/12640/218772/12043/21385/24064/19211/11739/18596/13609/12845/13614/11606/373864/19411/108655/77446/19736/21416/23876/13052/16196/14178/50523/20423/14381/100705/17260/214384/11548/15284/12818/19735/13601/56449/56637
GO:0046164	alcohol catabolic process	39	0.452871	1.47272	0.0282685	0.469959	0.446576	2568	tags=28%, list=15%, signal=24%	212111/104086/19211/234515/13116/56362/14187/11522/18216/16330/12613
GO:0051962	positive regulation of nervous system development	589	0.260582	1.20013	0.0283582	0.469959	0.446576	3231	tags=24%, list=19%, signal=20%	13489/16373/20429/22415/12404/14599/16873/16869/246048/12808/18546/218772/14804/21413/12043/216028/93742/13508/18429/21983/13640/27279/29875/26564/19699/19211/50779/20203/11484/240058/18755/233552/19259/116838/13190/18606/74143/20370/11606/17380/269344/21803/18519/11932/12161/21826/20358/380713/330938/108138/11771/396184/94187/66993/71461/16400/320747/14461/242316/13838/18222/20423/16438/69601/13…
GO:0035313	wound healing, spreading of epidermal cells	14	0.620129	1.57344	0.0284091	0.469959	0.446576	3266	tags=36%, list=19%, signal=29%	19211/12831/20278/68750/231532
GO:1904030	negative regulation of cyclin-dependent protein kinase activity	24	0.526252	1.51755	0.0285171	0.470494	0.447085	2887	tags=38%, list=17%, signal=31%	12575/19211/11461/18519/50523/214384/69754/12577/66259
GO:0032650	regulation of interleukin-1 alpha production	10	0.673199	1.54996	0.0289575	0.475699	0.452031	2086	tags=30%, list=12%, signal=26%	16392/18439/16178
GO:0030855	epithelial cell differentiation	551	-0.246199	-1.17408	0.0289855	0.475699	0.452031	2791	tags=21%, list=17%, signal=18%	22270/13871/14362/58231/15404/22418/20181/238247/667663/15223/12142/433899/21804/76089/12389/11994/15208/16000/15378/58208/237523/18103/13047/22408/94192/12512/13388/27375/18510/71228/14234/16680/22295/11848/80291/12922/12558/77595/26395/22422/16176/18109/15218/24136/14284/50796/16939/18028/20754/244653/329628/14309/20779/20666/13852/53626/18129/74155/19401/13711/14465/12571/16542/26424/20855/131…
GO:0007026	negative regulation of microtubule depolymerization	26	-0.507874	-1.52117	0.0295359	0.479028	0.455195	2103	tags=23%, list=13%, signal=20%	227634/17318/70997/208158/78926/14168
GO:0006140	regulation of nucleotide metabolic process	69	-0.383844	-1.41031	0.0296128	0.479028	0.455195	5772	tags=52%, list=34%, signal=34%	15558/17869/103988/26380/228026/68197/14447/50721/16189/20185/16187/108155/83433/16337/17319/16334/14121/11541/74747/11545/58805/16000/17928/14913/18127/15444/16969/26395/227659/20533/18125/27273/56428/107477/19164/20617
GO:0014074	response to purine-containing compound	98	0.374533	1.40794	0.0296684	0.479028	0.455195	3584	tags=31%, list=21%, signal=24%	16514/11540/22065/19309/21974/16367/12373/12705/18441/110893/105787/16440/110524/15166/15165/16438/20928/18439/18438/12638/18436/11826/20190/19701/17993/109905/11622/109880/231637/12583
GO:0001975	response to amphetamine	15	0.612492	1.5721	0.0297398	0.479028	0.455195	988	tags=33%, list=6%, signal=31%	13489/19049/11540/18574/13490
GO:0098743	cell aggregation	22	0.536211	1.53082	0.0297398	0.479028	0.455195	669	tags=27%, list=4%, signal=26%	22255/12824/26564/11595/12023/17002
GO:0031348	negative regulation of defense response	198	0.316864	1.31803	0.0300501	0.479028	0.455195	3333	tags=27%, list=20%, signal=22%	13489/16392/11847/14289/11540/19883/14462/22259/80861/16396/64339/66824/23959/11513/14991/54483/12802/217166/11806/63953/22174/19123/210029/20655/18784/73914/93694/353187/56417/209558/15937/378425/16178/12768/213208/81799/19015/21906/14190/23871/19255/268857/16835/102657/11596/56045/18521/217365/110279/16184/230738/14154/11433
GO:0090185	negative regulation of kidney development	16	0.597169	1.54658	0.0301318	0.479028	0.455195	2315	tags=31%, list=14%, signal=27%	14462/12705/20423/56753/23967
GO:0099072	regulation of postsynaptic membrane neurotransmitter receptor levels	90	-0.362438	-1.39267	0.0301624	0.479028	0.455195	2694	tags=27%, list=16%, signal=23%	53869/56839/18759/22318/78070/15444/26395/68566/56149/56216/81904/545156/208188/11838/13429/18164/13383/72978/12388/69727/81905/73340/14735/13492
GO:0048302	regulation of isotype switching to IgG isotypes	15	-0.623124	-1.62701	0.0301724	0.479028	0.455195	3848	tags=53%, list=23%, signal=41%	17685/20371/65113/57765/12487/50931/16183/55982
GO:0009117	nucleotide metabolic process	357	-0.273525	-1.25866	0.030303	0.479028	0.455195	2522	tags=21%, list=15%, signal=18%	246730/210044/52538/58805/235339/16000/20860/15378/17928/18103/14913/230718/67420/212032/18127/22247/68263/11848/56451/15444/16969/98256/209692/26395/22171/227659/60525/50790/56360/76654/171210/272428/14732/20533/74156/75456/18125/18158/20425/216019/11486/22271/70789/242202/85305/56720/432530/27273/217698/56428/56749/11566/26413/68087/56012/171281/78801/14904/74205/73707/117147/18641/74246/54391/…
GO:2000027	regulation of animal organ morphogenesis	201	0.313539	1.30594	0.0303541	0.479028	0.455195	2185	tags=19%, list=13%, signal=17%	16392/72043/114142/16869/14573/12043/71421/21385/69217/14462/26564/20377/240725/68588/56373/13614/11606/13805/21803/12705/13406/14464/14707/71461/14178/18222/20423/12490/16438/13544/18792/56753/20471/15396/13801/20474/12643/14734
GO:0090504	epiboly	24	0.522778	1.50754	0.0304183	0.479028	0.455195	2525	tags=29%, list=15%, signal=25%	93742/19211/12831/20278/68750/192176/12305
GO:2000727	positive regulation of cardiac muscle cell differentiation	24	0.522431	1.50654	0.0304183	0.479028	0.455195	2249	tags=25%, list=13%, signal=22%	11739/13614/21803/17260/214384/56637
GO:0031109	microtubule polymerization or depolymerization	93	-0.362755	-1.40006	0.0305882	0.479028	0.455195	2113	tags=18%, list=13%, signal=16%	228421/227634/17318/70997/208158/17762/13494/328580/78926/73804/51885/67141/15550/13191/14168/56742/20617
GO:0003382	epithelial cell morphogenesis	44	0.438631	1.45347	0.0306859	0.479028	0.455195	3923	tags=36%, list=23%, signal=28%	12822/53868/93742/70737/14107/77446/240025/26401/12819/108829/64103/18613/69693/252973/68339/16147
GO:0007628	adult walking behavior	44	0.434707	1.44047	0.0306859	0.479028	0.455195	1513	tags=23%, list=9%, signal=21%	13489/12647/22771/22044/320790/12286/13838/20265/12298/21367
GO:0042755	eating behavior	44	0.435659	1.44362	0.0306859	0.479028	0.455195	923	tags=20%, list=5%, signal=19%	21823/11540/18429/11604/22044/21336/99296/11754/18441
GO:0048675	axon extension	124	-0.34082	-1.37552	0.0307329	0.479028	0.455195	2694	tags=24%, list=16%, signal=20%	53869/22418/74117/104382/20430/67891/20807/18997/14268/20315/16870/12774/65079/243743/71751/18472/17762/21960/17919/13043/18186/68585/56177/12064/320563/319974/22067/236794/12934/20562
GO:1905314	semi-lunar valve development	31	-0.476619	-1.49125	0.0307692	0.479028	0.455195	2845	tags=32%, list=17%, signal=27%	20564/18018/19645/18127/19876/18129/20897/100952/21808/22160
GO:0048806	genitalia development	49	0.439708	1.47652	0.0307971	0.479028	0.455195	2627	tags=31%, list=16%, signal=26%	19662/16869/26564/320790/17289/12161/14238/21416/22174/94224/20423/12018/104271/74754/18014
GO:0030516	regulation of axon extension	105	-0.340257	-1.34229	0.0308057	0.479028	0.455195	2694	tags=26%, list=16%, signal=22%	53869/22418/74117/104382/20430/67891/20807/18997/14268/20315/12774/65079/243743/71751/18472/17762/21960/17919/13043/18186/68585/56177/12064/320563/22067/12934/20562
GO:0198738	cell-cell signaling by wnt	372	0.277432	1.23375	0.0309119	0.479481	0.455625	3866	tags=28%, list=23%, signal=22%	13489/16392/53614/22415/72043/50722/20473/69217/17342/14462/19127/75723/26564/16469/19211/17986/20377/240725/68588/14160/73016/74996/192199/21803/330938/13395/105787/21416/71461/353310/16400/50523/195208/20423/13198/319478/69601/13728/268980/103583/13544/20379/450219/74256/74499/74025/80288/21886/13645/17309/14783/12842/213326/12560/14734/12234/216795/56637/21752/23805/59004/77578/26563/93960/718…
GO:0061309	cardiac neural crest cell development involved in outflow tract morphogenesis	10	-0.650221	-1.50853	0.0309917	0.479524	0.455665	1749	tags=50%, list=10%, signal=45%	15111/12162/14275/15205/22160
GO:0106072	negative regulation of adenylate cyclase-activating G protein-coupled receptor signaling pathway	11	0.668486	1.57284	0.0311284	0.479549	0.455689	4824	tags=64%, list=29%, signal=45%	381290/18578/105171/14678/77037/11803/14773
GO:0006836	neurotransmitter transport	232	0.302195	1.282	0.0311475	0.479549	0.455689	3186	tags=25%, list=19%, signal=21%	13489/208898/21823/268934/20508/11540/140919/231290/14573/242662/60510/11438/83762/116838/13195/22348/13340/12286/18441/243764/14758/13490/15551/171180/26431/75209/11440/12298/17260/64051/13616/20698/108030/18439/15171/243616/20911/74732/20616/14412/56637/20909/20517/18436/14823/13446/16504/110834/102857/22317/12322/15565/269642/71709/109905/20618/108043/18751
GO:0007413	axonal fasciculation	24	-0.50968	-1.49976	0.0315126	0.482779	0.458759	3535	tags=50%, list=21%, signal=40%	13845/13844/12368/22418/12801/19283/13837/72832/94185/54713/18186/68585
GO:0106030	neuron projection fasciculation	24	-0.50968	-1.49976	0.0315126	0.482779	0.458759	3535	tags=50%, list=21%, signal=40%	13845/13844/12368/22418/12801/19283/13837/72832/94185/54713/18186/68585
GO:0032252	secretory granule localization	17	0.582452	1.54373	0.0315985	0.482906	0.458879	1134	tags=24%, list=7%, signal=22%	208943/77097/17918/21416
GO:0046475	glycerophospholipid catabolic process	27	0.50449	1.49443	0.0318949	0.483595	0.459534	3937	tags=44%, list=23%, signal=34%	15450/18606/18795/18784/78390/68616/16835/241274/76192/27226/18783/211429
GO:2000179	positive regulation of neural precursor cell proliferation	65	0.397756	1.40197	0.0319149	0.483595	0.459534	2819	tags=28%, list=17%, signal=23%	13489/16873/16869/13190/269344/94187/14707/66993/20423/252838/13645/22041/64138/192176/15184/171469/14678/244667
GO:0044092	negative regulation of molecular function	900	0.245279	1.15682	0.0320233	0.483595	0.459534	3371	tags=23%, list=20%, signal=20%	13489/71907/269016/19049/53614/12575/11998/100102/241919/11847/20111/11540/18546/54153/15460/22163/246133/53313/20745/235587/13813/24064/223453/18821/76469/56089/245578/57814/19720/230126/19211/231125/20377/16426/16396/19259/99296/21389/381286/12373/13665/11606/338355/17002/11605/74996/13805/16179/329581/12010/11461/18519/11472/14427/11754/320415/66824/320795/77446/16765/381290/19298/18441/66959/…
GO:0021527	spinal cord association neuron differentiation	13	0.631675	1.57925	0.0320755	0.483595	0.459534	891	tags=31%, list=5%, signal=29%	16873/16869/21349/18509
GO:0021794	thalamus development	13	0.632452	1.58119	0.0320755	0.483595	0.459534	1712	tags=38%, list=10%, signal=35%	14472/211612/18293/20423/22272
GO:0021761	limbic system development	89	-0.360851	-1.3907	0.0321101	0.483595	0.459534	1435	tags=20%, list=9%, signal=19%	20807/24136/18124/21907/18420/18015/18472/12928/16975/54713/13839/18186/81907/14182/14168/11922/19130/18016
GO:0036297	interstrand cross-link repair	21	0.530215	1.49021	0.0322581	0.48465	0.460537	1226	tags=19%, list=7%, signal=18%	14088/74335/60534/71567
GO:0007517	muscle organ development	366	0.275923	1.22438	0.0327103	0.484996	0.460865	2785	tags=22%, list=17%, signal=19%	16392/17268/20289/20429/114142/12647/19662/11906/16656/12043/21385/13813/216459/17868/19211/11739/20203/13609/17897/13614/70417/17133/320790/13805/21803/108655/71960/77446/19736/18509/17261/105787/53620/68897/21416/21393/26443/13052/16948/16623/17131/20423/14381/12292/17260/16776/214384/16905/21924/13857/353187/57784/80288/79221/66354/12825/20471/15284/12818/20474/19735/15285/56449/56637/12224/54…
GO:0006482	protein demethylation	10	0.66901	1.54031	0.0328185	0.484996	0.460865	3001	tags=50%, list=18%, signal=41%	15460/26386/320595/108829/22210
GO:0008214	protein dealkylation	10	0.66901	1.54031	0.0328185	0.484996	0.460865	3001	tags=50%, list=18%, signal=41%	15460/26386/320595/108829/22210
GO:0021559	trigeminal nerve development	10	0.664058	1.52891	0.0328185	0.484996	0.460865	15	tags=20%, list=0%, signal=20%	16392/20350
GO:0051001	negative regulation of nitric-oxide synthase activity	10	0.666566	1.53469	0.0328185	0.484996	0.460865	2249	tags=60%, list=13%, signal=52%	11847/11605/13805/381290/12802/56637
GO:0002475	antigen processing and presentation via MHC class Ib	32	0.469342	1.45634	0.0328467	0.484996	0.460865	2149	tags=22%, list=13%, signal=19%	14964/14963/110557/12010/14991/14985/15019
GO:0048048	embryonic eye morphogenesis	32	0.469296	1.4562	0.0328467	0.484996	0.460865	915	tags=25%, list=5%, signal=24%	21823/218772/20473/11668/21385/19411/14238/20683
GO:0060993	kidney morphogenesis	94	0.368596	1.37976	0.0329861	0.484996	0.460865	2315	tags=21%, list=14%, signal=18%	271127/16373/16869/14573/12043/14462/11606/21803/12705/20423/16776/56753/74025/20471/15396/20474/21853/14537/14734/23967
GO:1903867	extraembryonic membrane development	10	-0.64906	-1.50584	0.0330578	0.484996	0.460865	4140	tags=70%, list=25%, signal=53%	12160/14367/12162/26407/54427/23950/55982
GO:0032610	interleukin-1 alpha production	11	0.661707	1.55688	0.0330739	0.484996	0.460865	2086	tags=27%, list=12%, signal=24%	16392/18439/16178
GO:0001779	natural killer cell differentiation	30	0.482474	1.46388	0.0331492	0.484996	0.460865	3798	tags=43%, list=23%, signal=34%	17289/22174/20851/14256/252838/30925/21423/207304/14456/27218/15902/22778/20850
GO:0060415	muscle tissue morphogenesis	77	0.381911	1.38032	0.0332168	0.484996	0.460865	1898	tags=21%, list=11%, signal=19%	16392/20429/17868/13609/17897/320790/13805/21803/77446/18509/21393/16623/17131/21924/13857/12825
GO:0031057	negative regulation of histone modification	35	-0.469678	-1.49861	0.033557	0.488817	0.464496	2831	tags=23%, list=17%, signal=19%	12189/68845/70790/24074/99890/68149/20617/22160
GO:0150146	cell junction disassembly	18	0.556012	1.49848	0.0337711	0.490447	0.466045	1831	tags=28%, list=11%, signal=25%	53972/26921/13838/21809/72349
GO:0060236	regulation of mitotic spindle organization	29	-0.478155	-1.4703	0.0338266	0.490447	0.466045	921	tags=28%, list=5%, signal=26%	68942/18817/21335/13494/193740/13191/56742/15511
GO:0098885	modification of postsynaptic actin cytoskeleton	16	-0.587255	-1.56372	0.0339703	0.491384	0.466935	2597	tags=50%, list=15%, signal=42%	18645/20430/11848/83767/545156/18643/13043/30785
GO:0048729	tissue morphogenesis	610	0.257116	1.18569	0.0347958	0.49394	0.469364	2387	tags=17%, list=14%, signal=15%	16392/271127/20289/16373/20429/56079/14472/22415/16869/12808/20473/14573/12043/11668/93742/21385/69217/230099/13813/24064/14462/22772/26564/17868/19211/20377/240725/13609/68588/14160/17248/21389/236266/74143/17897/13614/56299/11606/14107/22773/16667/320790/107586/13805/19378/21349/21803/11461/12705/19411/12831/14238/77446/20278/18509/11535/14464/21393/71461/16623/22034/13838/14178/17131/18222/204…
GO:0030900	forebrain development	340	-0.272843	-1.24935	0.0349462	0.49394	0.469364	2093	tags=20%, list=12%, signal=18%	64704/16323/268882/19091/15228/11848/20807/12558/18183/22422/21350/21335/24136/19876/242620/20315/18028/329628/20779/18124/16870/21907/18420/12166/18993/65079/18015/243743/18472/11783/231580/100609/12928/14360/20689/140486/72832/12316/16975/68146/15205/21960/18223/14184/171167/54713/13869/13839/50768/18186/81907/68585/12667/14602/14182/13796/19164/14168/67269/11922/19130/18016/269295/12767/14165/…
GO:0061180	mammary gland epithelium development	72	-0.376919	-1.39804	0.0350467	0.49394	0.469364	3690	tags=33%, list=22%, signal=26%	319757/19014/19227/12443/68911/12190/11839/12391/22418/69047/19876/54006/20779/66042/13711/12578/12608/26413/13869/68585/15235/94109/54139/14165
GO:0009314	response to radiation	347	0.27778	1.22469	0.0350877	0.49394	0.469364	2470	tags=17%, list=15%, signal=15%	64378/13489/19049/12575/14599/19662/171543/13603/17536/12043/67405/14462/18574/64379/19881/20377/60534/13665/17380/74996/12696/108138/105787/13490/14686/20184/19366/14699/18587/74165/19373/66131/195208/12298/13197/20318/107986/77065/218461/50758/20238/12290/30044/11548/19892/18971/15499/12825/109275/13712/12057/18538/12018/58186/58801/235323/11826/12051
GO:0099633	protein localization to postsynaptic specialization membrane	32	-0.466913	-1.47228	0.0352423	0.49394	0.469364	1912	tags=31%, list=11%, signal=28%	26395/81904/545156/208188/18164/13383/72978/81905/73340/14735
GO:0099645	neurotransmitter receptor localization to postsynaptic specialization membrane	32	-0.466913	-1.47228	0.0352423	0.49394	0.469364	1912	tags=31%, list=11%, signal=28%	26395/81904/545156/208188/18164/13383/72978/81905/73340/14735
GO:0014075	response to amine	17	0.576384	1.52764	0.035316	0.49394	0.469364	988	tags=29%, list=6%, signal=28%	13489/19049/11540/18574/13490
GO:0070269	pyroptosis	15	0.604904	1.55263	0.035316	0.49394	0.469364	2439	tags=47%, list=15%, signal=40%	270328/76758/56369/243874/450219/17940/268973
GO:0072077	renal vesicle morphogenesis	17	0.573001	1.51868	0.035316	0.49394	0.469364	748	tags=18%, list=4%, signal=17%	16869/14573/12705
GO:0035967	cellular response to topologically incorrect protein	95	-0.349244	-1.34937	0.0353774	0.49394	0.469364	2422	tags=19%, list=14%, signal=16%	30931/26427/12364/73316/69310/108802/20856/12317/193740/64136/51800/15512/70377/18024/11910/67623/208677/15511
GO:0006953	acute-phase response	41	-0.440757	-1.45739	0.0355556	0.49394	0.469364	2762	tags=32%, list=16%, signal=27%	20304/20208/12801/16176/14268/93671/12774/16175/12944/16181/18816/20716/13618
GO:0003128	heart field specification	18	0.553605	1.49199	0.0356473	0.49394	0.469364	1476	tags=22%, list=9%, signal=20%	16392/14464/66993/17260
GO:0030050	vesicle transport along actin filament	18	0.553848	1.49265	0.0356473	0.49394	0.469364	925	tags=22%, list=6%, signal=21%	208943/17913/17912/17918
GO:0003181	atrioventricular valve morphogenesis	21	-0.535658	-1.53108	0.0357895	0.49394	0.469364	3365	tags=33%, list=20%, signal=27%	17130/11477/20564/22762/12166/21808/22160
GO:0021936	regulation of cerebellar granule cell precursor proliferation	13	0.623734	1.5594	0.0358491	0.49394	0.469364	2746	tags=46%, list=16%, signal=39%	16873/16869/94187/20423/13645/171469
GO:0070050	neuron cellular homeostasis	25	-0.50396	-1.50578	0.035865	0.49394	0.469364	2979	tags=40%, list=18%, signal=33%	12308/12725/68942/54003/110891/12307/214189/11435/13191/111173
GO:1904031	positive regulation of cyclin-dependent protein kinase activity	25	-0.50466	-1.50788	0.035865	0.49394	0.469364	3778	tags=52%, list=23%, signal=40%	227210/106763/12443/20460/13649/53380/17420/20779/12444/66197/18712/19130/56742
GO:0050801	ion homeostasis	742	-0.237892	-1.15658	0.0359281	0.49394	0.469364	2793	tags=21%, list=17%, signal=18%	12482/22270/65113/20304/11545/12391/16818/225192/319239/22418/320360/233489/12372/69047/12297/14225/23832/20191/12788/217356/241035/72433/58805/12311/12389/19122/14688/52377/12775/53945/11517/15378/16891/108068/11972/13617/12293/217369/14151/109552/27413/22295/238011/19091/66500/83704/58991/59032/16176/574402/84506/20531/71912/26425/76459/12478/224671/14325/140765/14732/234779/20533/12870/16439/1…
GO:0030201	heparan sulfate proteoglycan metabolic process	25	0.50768	1.47793	0.0359848	0.49394	0.469364	3513	tags=44%, list=21%, signal=35%	72043/15450/240725/15531/21416/217119/83398/93683/233781/54616/15442
GO:0006999	nuclear pore organization	13	-0.614581	-1.55951	0.0360169	0.49394	0.469364	5392	tags=62%, list=32%, signal=42%	69482/66817/70699/107939/234865/269113/72124/68585
GO:0048705	skeletal system morphogenesis	232	0.298723	1.26727	0.0360656	0.49394	0.469364	2868	tags=22%, list=17%, signal=19%	22255/20289/20429/16869/218772/12824/16998/26564/11595/67561/20377/18596/12845/12023/114873/17002/373864/64406/19411/12161/170826/22658/106947/13395/17261/15436/14119/23850/15531/56788/17260/20379/21809/71375/15417/18439/20471/15396/12842/20474/12643/216795/15407/23967/15403/63873/18014/18763/20148/15530/15401/18503
GO:0035929	steroid hormone secretion	24	0.517034	1.49097	0.0361217	0.49394	0.469364	3054	tags=29%, list=18%, signal=24%	18976/11606/12161/14427/56745/19701/12952
GO:2000773	negative regulation of cellular senescence	20	-0.543102	-1.5321	0.0361702	0.49394	0.469364	3886	tags=55%, list=23%, signal=42%	59027/20620/23797/226781/12053/19090/22608/12571/22061/67141/22160
GO:0014061	regulation of norepinephrine secretion	19	0.549025	1.49766	0.0361905	0.49394	0.469364	923	tags=26%, list=5%, signal=25%	11540/18429/99296/11606/18441
GO:0048243	norepinephrine secretion	19	0.549025	1.49766	0.0361905	0.49394	0.469364	923	tags=26%, list=5%, signal=25%	11540/18429/99296/11606/18441
GO:0061564	axon development	467	-0.246401	-1.17166	0.0362117	0.49394	0.469364	2694	tags=22%, list=16%, signal=19%	53869/22418/74117/233489/73991/22253/78808/56839/104382/20430/329278/237847/399558/75409/16871/58208/56386/67891/12801/18935/19283/105689/228357/76965/338362/14025/268882/15228/20807/12558/26395/22422/18997/14268/13641/14275/24136/238880/19876/386750/68404/13654/20315/18028/545156/107751/18124/12424/13639/16870/240057/21907/14226/12774/65079/432530/243743/71751/18472/13837/19277/17762/171171/1875…
GO:0042391	regulation of membrane potential	408	0.268713	1.20076	0.036566	0.494193	0.469605	1917	tags=18%, list=11%, signal=16%	64378/399548/12404/16493/16514/11540/16527/14403/14399/246133/14804/12043/216033/11449/242662/21336/14813/19699/11438/114584/57814/227733/54403/19211/238271/116838/20370/12373/13614/11606/16528/76757/17002/12010/11932/11472/57249/108655/71960/433809/19736/12286/16480/110893/170738/192775/16490/15166/12802/13052/210741/17131/20265/195208/15165/11440/12298/17260/14676/14408/243961/20655/20238/24354…
GO:0042748	circadian sleep/wake cycle, non-REM sleep	15	-0.603231	-1.57507	0.0366379	0.494193	0.469605	1960	tags=47%, list=12%, signal=41%	11657/58991/224671/11486/14602/11539/18167
GO:2000288	positive regulation of myoblast proliferation	10	0.660682	1.52114	0.0366795	0.494193	0.469605	891	tags=40%, list=5%, signal=38%	16493/17536/70417/18509
GO:0050856	regulation of T cell receptor signaling pathway	39	-0.441483	-1.44239	0.0366973	0.494193	0.469605	3063	tags=36%, list=18%, signal=29%	225825/16818/19260/19122/12775/208650/54215/547431/11486/54652/381305/21838/69727/19271
GO:1900542	regulation of purine nucleotide metabolic process	68	-0.385004	-1.40727	0.0367816	0.494193	0.469605	5772	tags=53%, list=34%, signal=35%	15558/17869/103988/26380/228026/68197/14447/50721/16189/20185/16187/108155/83433/16337/17319/16334/14121/11541/74747/11545/58805/16000/17928/14913/18127/15444/16969/26395/227659/20533/18125/27273/56428/107477/19164/20617
GO:0033865	nucleoside bisphosphate metabolic process	90	-0.343529	-1.32	0.037123	0.494193	0.469605	2441	tags=27%, list=15%, signal=23%	52538/235339/20860/15378/67420/68263/56451/60525/50790/56360/171210/272428/14732/74156/70789/56720/27273/217698/68087/171281/74205/117147/26568/20617
GO:0033875	ribonucleoside bisphosphate metabolic process	90	-0.343529	-1.32	0.037123	0.494193	0.469605	2441	tags=27%, list=15%, signal=23%	52538/235339/20860/15378/67420/68263/56451/60525/50790/56360/171210/272428/14732/74156/70789/56720/27273/217698/68087/171281/74205/117147/26568/20617
GO:0034032	purine nucleoside bisphosphate metabolic process	90	-0.343529	-1.32	0.037123	0.494193	0.469605	2441	tags=27%, list=15%, signal=23%	52538/235339/20860/15378/67420/68263/56451/60525/50790/56360/171210/272428/14732/74156/70789/56720/27273/217698/68087/171281/74205/117147/26568/20617
GO:0035930	corticosteroid hormone secretion	17	0.571451	1.51457	0.0371747	0.494193	0.469605	3054	tags=41%, list=18%, signal=34%	18976/11606/12161/14427/56745/19701/12952
GO:2000846	regulation of corticosteroid hormone secretion	17	0.571451	1.51457	0.0371747	0.494193	0.469605	3054	tags=41%, list=18%, signal=34%	18976/11606/12161/14427/56745/19701/12952
GO:0034620	cellular response to unfolded protein	77	-0.37687	-1.4132	0.0372093	0.494193	0.469605	2096	tags=29%, list=12%, signal=25%	12443/15482/19246/116891/50497/71853/26427/12364/73316/69310/108802/20856/12317/193740/51800/15512/70377/18024/11910/67623/208677/15511
GO:0032941	secretion by tissue	47	-0.422026	-1.43422	0.0374449	0.494193	0.469605	1754	tags=21%, list=10%, signal=19%	11542/228355/11486/17386/12669/11829/12671/18162/11539/14165
GO:0007625	grooming behavior	18	0.551751	1.487	0.0375234	0.494193	0.469605	247	tags=17%, list=1%, signal=16%	13489/11998/18429
GO:0097107	postsynaptic density assembly	20	0.53503	1.4815	0.037594	0.494193	0.469605	457	tags=20%, list=3%, signal=19%	12404/14804/19699/19211
GO:0030834	regulation of actin filament depolymerization	46	-0.426214	-1.44102	0.0376106	0.494193	0.469605	2094	tags=24%, list=12%, signal=21%	22388/50876/12344/12343/227753/93689/75339/20259/11518/93677/11519
GO:0072657	protein localization to membrane	506	-0.246557	-1.17208	0.0376812	0.494193	0.469605	3533	tags=27%, list=21%, signal=22%	66629/24071/57440/20910/17846/192198/13844/66821/12122/22416/13649/56320/66333/16409/56430/226791/76438/107975/75219/56224/268396/66460/232670/18195/330192/12876/72265/170770/546144/67384/55943/66384/56322/229593/12391/75423/170761/53869/52348/74117/233489/66980/69047/56839/18759/12297/70231/16414/72433/76089/192786/19122/22318/17938/22343/11652/231430/668212/69089/228357/20840/242274/18189/76108…
GO:0043086	negative regulation of catalytic activity	605	0.258135	1.18943	0.0378215	0.494193	0.469605	3145	tags=22%, list=19%, signal=18%	13489/71907/269016/19049/53614/12575/11998/241919/11847/20111/11540/18546/54153/20745/235587/24064/76469/245578/19720/230126/19211/231125/20377/16426/19259/99296/381286/11606/338355/17002/11605/74996/13805/329581/11461/18519/14427/11754/320415/66824/320795/77446/381290/66959/211770/110893/78388/13490/20701/11770/217847/69660/66222/12802/78887/11806/16196/19373/12836/63953/50523/17131/69601/13197/…
GO:0006687	glycosphingolipid metabolic process	40	0.438915	1.43079	0.0378378	0.494193	0.469605	1841	tags=28%, list=11%, signal=25%	54218/23956/11605/20451/241230/320910/338521/26877/20450/18753/17939
GO:0098801	regulation of renal system process	40	0.438034	1.42792	0.0378378	0.494193	0.469605	988	tags=20%, list=6%, signal=19%	13489/11998/11540/18429/21336/13614/11606/13490
GO:0014821	phasic smooth muscle contraction	26	0.510604	1.49858	0.0378788	0.494193	0.469605	642	tags=23%, list=4%, signal=22%	13489/15552/14573/21385/13614/11606
GO:0055024	regulation of cardiac muscle tissue development	95	0.362875	1.36188	0.0380623	0.494193	0.469605	2972	tags=21%, list=18%, signal=17%	17268/19662/21385/19211/11739/13614/21803/108655/19736/13052/14381/17260/214384/12818/19735/56637/16526/606496/17967/74116
GO:0033145	positive regulation of intracellular steroid hormone receptor signaling pathway	16	-0.57389	-1.52814	0.0382166	0.494193	0.469605	3758	tags=44%, list=22%, signal=34%	22196/19014/17978/11545/14309/15375/12064
GO:1902337	regulation of apoptotic process involved in morphogenesis	16	-0.572822	-1.52529	0.0382166	0.494193	0.469605	2209	tags=38%, list=13%, signal=33%	14595/12162/18510/14234/12578/21808
GO:1902992	negative regulation of amyloid precursor protein catabolic process	16	-0.574769	-1.53048	0.0382166	0.494193	0.469605	3842	tags=50%, list=23%, signal=39%	15114/23988/233744/233489/19122/16000/27403/56177
GO:1904748	regulation of apoptotic process involved in development	16	-0.572822	-1.52529	0.0382166	0.494193	0.469605	2209	tags=38%, list=13%, signal=33%	14595/12162/18510/14234/12578/21808
GO:0021587	cerebellum morphogenesis	50	0.431207	1.44553	0.0383912	0.495422	0.470772	1594	tags=20%, list=9%, signal=18%	12404/16873/16869/14804/19883/235439/12286/11941/216049/73750
GO:0035563	positive regulation of chromatin binding	10	0.655001	1.50806	0.03861	0.497214	0.472475	1727	tags=40%, list=10%, signal=36%	13592/18519/67177/320209
GO:0043649	dicarboxylic acid catabolic process	11	0.653352	1.53723	0.0389105	0.497994	0.473216	3403	tags=36%, list=20%, signal=29%	67375/14417/257633/107747
GO:0090343	positive regulation of cell aging	11	0.6575	1.54699	0.0389105	0.497994	0.473216	1555	tags=36%, list=9%, signal=33%	11847/12010/14991/16905
GO:0032926	negative regulation of activin receptor signaling pathway	11	-0.641198	-1.53473	0.0389344	0.497994	0.473216	3529	tags=55%, list=21%, signal=43%	24071/209268/83554/11477/14313/13590
GO:0000381	regulation of alternative mRNA splicing, via spliceosome	39	-0.43686	-1.42729	0.0389908	0.497994	0.473216	1974	tags=26%, list=12%, signal=23%	16969/60532/224344/22668/19317/236732/19712/13992/14265/67040
GO:0046496	nicotinamide nucleotide metabolic process	18	0.551051	1.48511	0.0393996	0.500322	0.475428	1403	tags=28%, list=8%, signal=25%	67375/17969/67993/226518/14381
GO:0001502	cartilage condensation	20	0.529623	1.46653	0.0394737	0.500322	0.475428	608	tags=25%, list=4%, signal=24%	22255/12824/26564/11595/12023
GO:0048002	antigen processing and presentation of peptide antigen	60	0.400085	1.38717	0.0395684	0.500322	0.475428	3924	tags=35%, list=23%, signal=27%	14129/14964/14963/110557/12010/66824/56325/14991/16149/22034/13034/14985/15019/14127/224761/15007/14999/13040/13039/15925/21354
GO:2000142	regulation of DNA-templated transcription, initiation	48	-0.416377	-1.42001	0.0397351	0.500322	0.475428	3627	tags=27%, list=22%, signal=21%	19014/26896/106298/72567/18091/17450/20807/18999/12606/234959/16476/55982/22160
GO:0043266	regulation of potassium ion transport	106	0.361352	1.3721	0.0397924	0.500322	0.475428	988	tags=17%, list=6%, signal=16%	13489/18798/16493/242735/16499/16538/246133/74513/57814/19211/269109/12373/13430/11932/11472/433809/19736/13490
GO:0030518	intracellular steroid hormone receptor signaling pathway	92	-0.340229	-1.31021	0.0399061	0.500322	0.475428	3176	tags=32%, list=19%, signal=26%	56736/17978/93760/11614/12189/70790/11545/234594/24074/16000/67890/11848/16969/192169/18997/14309/20779/13123/15468/13132/22061/12317/110784/56404/14602/15375/12064/67040/22629
GO:0003215	cardiac right ventricle morphogenesis	19	0.544825	1.48621	0.04	0.500322	0.475428	1152	tags=21%, list=7%, signal=20%	16392/14462/320790/66993
GO:0099515	actin filament-based transport	19	0.547115	1.49245	0.04	0.500322	0.475428	925	tags=21%, list=6%, signal=20%	208943/17913/17912/17918
GO:0048598	embryonic morphogenesis	593	0.257632	1.188	0.0401786	0.500322	0.475428	1952	tags=16%, list=12%, signal=14%	53614/20289/16373/20429/21823/14472/22415/381373/19662/16869/12808/218772/20473/12824/14573/13798/11668/21385/27217/13813/24064/16402/18424/14462/22772/26564/20377/240725/68588/21389/15260/74143/13614/114873/22773/320790/107586/13805/19378/21349/21803/20776/19411/13396/237222/22658/12831/14238/106947/13395/20683/15436/11535/74123/72088/230857/22095/14119/15531/21416/21393/71461/11941/11806/14461/…
GO:0038083	peptidyl-tyrosine autophosphorylation	40	-0.434514	-1.43279	0.0402685	0.500322	0.475428	3609	tags=32%, list=21%, signal=26%	13548/13649/19886/16818/12389/20779/19229/16542/14360/11421/12388/13869/14191
GO:0050974	detection of mechanical stimulus involved in sensory perception	40	-0.434831	-1.43383	0.0402685	0.500322	0.475428	2556	tags=30%, list=15%, signal=25%	12297/11994/16000/237523/12814/20315/14360/16590/19712/16173/15566/12767
GO:0090659	walking behavior	45	0.431669	1.43329	0.040293	0.500322	0.475428	1513	tags=22%, list=9%, signal=20%	13489/12647/22771/22044/320790/12286/13838/20265/12298/21367
GO:0035067	negative regulation of histone acetylation	16	-0.568097	-1.51271	0.0403397	0.500322	0.475428	3464	tags=38%, list=21%, signal=30%	20371/12189/68845/24074/20617/22160
GO:2000757	negative regulation of peptidyl-lysine acetylation	20	-0.531036	-1.49806	0.0404255	0.500322	0.475428	39	tags=40%, list=0%, signal=40%	13016/66277/20371/12189/68845/24074/20617/22160
GO:0050965	detection of temperature stimulus involved in sensory perception of pain	18	-0.549367	-1.51487	0.0405117	0.500322	0.475428	1554	tags=22%, list=9%, signal=20%	20315/13864/11539/12767
GO:0090266	regulation of mitotic cell cycle spindle assembly checkpoint	10	0.648958	1.49415	0.0405405	0.500322	0.475428	1332	tags=30%, list=8%, signal=28%	74335/214444/67177
GO:1903504	regulation of mitotic spindle checkpoint	10	0.648958	1.49415	0.0405405	0.500322	0.475428	1332	tags=30%, list=8%, signal=28%	74335/214444/67177
GO:0061337	cardiac conduction	56	0.407613	1.39162	0.0406654	0.500869	0.475949	3003	tags=41%, list=18%, signal=34%	399548/16493/246133/216033/18821/57814/11606/16480/192775/13052/20536/20928/12291/70008/13506/192176/109620/66240/20266/20271/12288/16518/74868
GO:0007613	memory	137	-0.316223	-1.29934	0.0407674	0.501133	0.476199	1976	tags=25%, list=12%, signal=22%	20807/320974/16176/14799/224671/545156/12424/27403/110891/13123/242202/225870/12307/432530/14811/16917/12444/17762/11838/108073/16181/229521/14607/329934/76376/12064/94109/246317/51791/15566/19164/14168/259277/18205
GO:0048667	cell morphogenesis involved in neuron differentiation	568	-0.240364	-1.14965	0.0410557	0.501436	0.476488	2694	tags=21%, list=16%, signal=18%	53869/22418/74117/233489/73991/22253/667663/78808/56839/104382/20430/329278/237847/399558/75409/76089/11994/19645/16871/66713/58208/237523/56386/67891/13047/18935/19283/105689/228357/76965/338362/22295/14025/268882/76108/15228/12361/20807/12558/26395/22422/18997/14268/13641/24136/238880/19876/386750/68404/13654/20315/18028/545156/107751/18124/12424/13639/16870/240057/329152/21907/12774/65079/4325…
GO:0010669	epithelial structure maintenance	23	0.51162	1.46673	0.0411985	0.501436	0.476488	4277	tags=52%, list=25%, signal=39%	19662/13052/140474/17063/21786/16171/81897/16826/330890/230872/18012/21898
GO:0046579	positive regulation of Ras protein signal transduction	56	-0.392813	-1.39363	0.0412148	0.501436	0.476488	2352	tags=27%, list=14%, signal=23%	16000/19419/26395/574402/19876/75104/320404/18129/65079/239530/53978/68585/68760/319974/14165
GO:0060443	mammary gland morphogenesis	56	-0.389323	-1.38125	0.0412148	0.501436	0.476488	2769	tags=27%, list=16%, signal=22%	11839/12391/22418/12389/18183/18505/19773/19876/20779/66042/12578/72154/15235/94109/14165
GO:0002474	antigen processing and presentation of peptide antigen via MHC class I	42	0.430728	1.4168	0.0412186	0.501436	0.476488	2300	tags=24%, list=14%, signal=21%	14129/14964/14963/110557/12010/56325/14991/14985/15019/14127
GO:0032331	negative regulation of chondrocyte differentiation	18	0.549494	1.48091	0.0412758	0.501436	0.476488	2244	tags=28%, list=13%, signal=24%	218772/16998/19411/216616/216795
GO:0046889	positive regulation of lipid biosynthetic process	91	0.359571	1.34651	0.0413793	0.501714	0.476751	1253	tags=15%, list=7%, signal=14%	11998/14599/14289/12640/212980/22259/12334/11606/12161/22788/21416/217166/11806/16149
GO:0003281	ventricular septum development	73	-0.370663	-1.38186	0.0416667	0.502465	0.477465	3068	tags=27%, list=18%, signal=22%	11477/99377/20564/18018/14362/241431/22418/18091/12142/22762/18510/18127/19876/20666/109181/15205/20897/21808/19130/12767
GO:0048791	calcium ion-regulated exocytosis of neurotransmitter	26	0.508213	1.49156	0.0416667	0.502465	0.477465	1245	tags=23%, list=7%, signal=21%	208898/242662/60510/116838/12286/171180
GO:0071549	cellular response to dexamethasone stimulus	21	0.52069	1.46344	0.0417457	0.502465	0.477465	2911	tags=29%, list=17%, signal=24%	14573/67731/21803/11826/69726/13684
GO:0000266	mitochondrial fission	32	-0.463168	-1.46047	0.0418502	0.502465	0.477465	1896	tags=28%, list=11%, signal=25%	75734/16542/56428/56749/17762/13429/12176/13179/72108
GO:0051930	regulation of sensory perception of pain	47	-0.417801	-1.41986	0.0418502	0.502465	0.477465	1676	tags=21%, list=10%, signal=19%	99738/18125/12424/16513/16175/68585/14182/11539/13618/18167
GO:0051931	regulation of sensory perception	48	-0.407617	-1.39013	0.0419426	0.502465	0.477465	1676	tags=21%, list=10%, signal=19%	99738/18125/12424/16513/16175/68585/14182/11539/13618/18167
GO:0046620	regulation of organ growth	108	0.357985	1.36037	0.0420315	0.502465	0.477465	2972	tags=24%, list=18%, signal=20%	17268/19662/12640/21385/19211/11739/13614/11606/108655/19736/21416/13052/16196/50523/14381/100705/17260/15284/12818/19735/56449/16526/12288/606496/17967/74116
GO:0048762	mesenchymal cell differentiation	204	0.306105	1.27584	0.0420875	0.502465	0.477465	2370	tags=21%, list=14%, signal=18%	16392/20350/14472/14573/12043/13813/24064/14462/18188/19211/20377/13614/107586/13805/269344/19378/21803/67525/20358/21869/14464/21416/353310/17131/20423/69601/17260/16776/102693/214384/13616/21809/19713/80288/214968/20361/12842/100182/20349/56637/23967/18187/192176
GO:0060041	retina development in camera-type eye	145	0.332607	1.32073	0.0422297	0.503197	0.478161	1197	tags=17%, list=7%, signal=16%	19662/16869/218772/20473/19274/320244/13508/442801/64379/54352/19881/17986/18596/236266/320790/17289/19411/19213/14686/72088/270120/66993/22141/18587
GO:0072683	T cell extravasation	13	-0.5994	-1.52099	0.0423729	0.503938	0.478864	1549	tags=46%, list=9%, signal=42%	20304/50931/70208/12928/56532/20296
GO:0098719	sodium ion import across plasma membrane	16	-0.5669	-1.50952	0.0424629	0.504044	0.478965	384	tags=25%, list=2%, signal=24%	20505/226999/236794/110895
GO:0061387	regulation of extent of cell growth	119	-0.329468	-1.31918	0.0425532	0.504154	0.47907	2694	tags=25%, list=16%, signal=21%	53869/22418/74117/104382/20430/67891/14025/20807/18997/14268/20315/12774/65079/243743/71751/18472/17762/21960/17919/13043/18186/68585/56177/12064/320563/13841/22067/14168/12934/20562
GO:0014841	skeletal muscle satellite cell proliferation	12	0.628041	1.52662	0.042885	0.505198	0.480062	2740	tags=50%, list=16%, signal=42%	70417/20475/20471/11600/19015/270190
GO:0042574	retinal metabolic process	12	0.630613	1.53287	0.042885	0.505198	0.480062	2498	tags=50%, list=15%, signal=43%	19662/70451/19378/19892/56847/13078
GO:0090085	regulation of protein deubiquitination	12	0.627405	1.52507	0.042885	0.505198	0.480062	4225	tags=42%, list=25%, signal=31%	67561/16396/230738/56812/225896
GO:0031650	regulation of heat generation	15	-0.591498	-1.54443	0.0431035	0.505432	0.480284	2762	tags=47%, list=16%, signal=39%	20304/12801/16176/12774/30878/268860/13618
GO:0045737	positive regulation of cyclin-dependent protein serine/threonine kinase activity	22	-0.51722	-1.48616	0.0431035	0.505432	0.480284	3778	tags=55%, list=23%, signal=42%	227210/12443/20460/13649/53380/17420/20779/12444/66197/18712/19130/56742
GO:0007379	segment specification	14	0.601247	1.52553	0.0435606	0.505432	0.480284	2804	tags=43%, list=17%, signal=36%	16373/12808/17285/16658/23967/16371
GO:1904861	excitatory synapse assembly	26	0.501541	1.47198	0.0435606	0.505432	0.480284	2981	tags=31%, list=18%, signal=25%	12404/14804/19699/19211/243961/225875/140570/210274
GO:2000291	regulation of myoblast proliferation	14	0.603427	1.53107	0.0435606	0.505432	0.480284	891	tags=29%, list=5%, signal=27%	16493/17536/70417/18509
GO:0070936	protein K48-linked ubiquitination	51	-0.399585	-1.38328	0.0436681	0.505432	0.480284	3790	tags=37%, list=23%, signal=29%	26965/22209/216150/83814/53323/70790/216080/80985/22213/67128/218793/109161/58230/381534/64685/22193/22194/108086/80751
GO:1901987	regulation of cell cycle phase transition	247	0.292929	1.25204	0.0436893	0.505432	0.480284	1523	tags=14%, list=9%, signal=13%	12575/16493/66156/20473/67991/12043/74335/71733/23834/19651/19211/238271/218294/319195/12579/11629/330177/74996/21803/19891/209091/20555/381290/12696/214444/20184/66993/231803/67177/18795/19357/12298/56190/332110
GO:0050854	regulation of antigen receptor-mediated signaling pathway	54	-0.389733	-1.36986	0.0437637	0.505432	0.480284	3810	tags=39%, list=23%, signal=30%	22217/12483/12042/329693/225825/16818/56792/19260/19122/12775/208650/54215/12478/107321/547431/11486/54652/381305/21838/69727/19271
GO:0031648	protein destabilization	45	-0.419094	-1.4169	0.0438597	0.505432	0.480284	3997	tags=33%, list=24%, signal=25%	13036/67819/17846/106052/214498/18817/19122/231600/19090/664994/20779/12578/227753/12335/20617
GO:0001964	startle response	31	0.467506	1.4379	0.0438757	0.505432	0.480284	988	tags=19%, list=6%, signal=18%	13489/11540/14804/19211/83762/13490
GO:2000758	positive regulation of peptidyl-lysine acetylation	31	0.465581	1.43198	0.0438757	0.505432	0.480284	985	tags=16%, list=6%, signal=15%	16392/14462/21803/18519/105787
GO:0032273	positive regulation of protein polymerization	107	-0.334951	-1.32967	0.0438799	0.505432	0.480284	2901	tags=26%, list=17%, signal=22%	73178/67384/50884/207495/12391/74117/20430/12389/66713/11848/76932/83767/18643/19229/227753/93689/17762/13494/13383/13043/20259/12985/93677/67771/13191/544963/56742/66898
GO:0051495	positive regulation of cytoskeleton organization	195	-0.298985	-1.28215	0.044335	0.505773	0.480609	1112	tags=13%, list=7%, signal=12%	18643/19229/320472/68053/227753/93689/17762/13494/13383/13043/18816/20259/18186/12985/15550/68760/93677/67771/13191/19130/544963/18016/56742/66898/18205
GO:0010517	regulation of phospholipase activity	53	-0.391504	-1.36485	0.0443459	0.505773	0.480609	2332	tags=26%, list=14%, signal=23%	19063/11813/20304/11517/15444/11843/15559/12524/14184/30924/50768/14182/20617/14682
GO:0010769	regulation of cell morphogenesis involved in differentiation	319	-0.273184	-1.24476	0.0443864	0.505773	0.480609	2942	tags=24%, list=18%, signal=20%	56349/11925/224617/217692/108699/14114/18481/53869/22418/74117/233489/104382/20430/76089/66713/67891/13047/19283/105689/228357/76965/338362/14025/19090/76108/320664/12361/20807/12558/26395/18997/14268/24136/19876/20315/545156/240057/329152/21907/13132/12774/65079/243743/71751/18472/12317/12928/17762/11838/16975/21960/18223/22439/17919/54713/15117/21838/13043/18186/22068/269397/68585/56177/12064/2…
GO:0042789	mRNA transcription by RNA polymerase II	10	0.642318	1.47886	0.0444015	0.505773	0.480609	2982	tags=40%, list=18%, signal=33%	20683/11991/192176/20787
GO:0051281	positive regulation of release of sequestered calcium ion into cytosol	38	-0.441948	-1.44662	0.0445434	0.505773	0.480609	4004	tags=39%, list=24%, signal=30%	14873/15114/68312/14065/12061/319239/12372/13617/109552/12478/233571/18803/21838/12335/20617
GO:0061035	regulation of cartilage development	62	0.39509	1.37717	0.0446429	0.505773	0.480609	2244	tags=21%, list=13%, signal=18%	20289/20429/218772/16998/21803/19411/12161/242316/17131/69890/15396/216616/216795
GO:0010870	positive regulation of receptor biosynthetic process	11	0.63813	1.50141	0.0447471	0.505773	0.480609	627	tags=18%, list=4%, signal=18%	22259/13614
GO:0060180	female mating behavior	11	0.636251	1.49699	0.0447471	0.505773	0.480609	247	tags=27%, list=1%, signal=27%	19049/11998/18429
GO:0030216	keratinocyte differentiation	103	-0.334701	-1.31212	0.0449173	0.505773	0.480609	2303	tags=21%, list=14%, signal=19%	58208/18103/16680/26395/15218/14284/16939/20754/74155/16175/22061/235505/195733/67694/20765/72383/93735/54139/21808/19041/11886/16681
GO:0022603	regulation of anatomical structure morphogenesis	989	-0.226978	-1.11748	0.0450161	0.505773	0.480609	2425	tags=18%, list=14%, signal=16%	76089/494504/223780/17938/26427/15208/15378/66713/17928/67891/54215/13047/13388/19283/13617/18510/217369/20317/105689/18127/14234/228357/12828/27494/76965/338362/227634/22388/14025/19090/76108/320664/13731/11848/238328/12361/12922/13058/20807/11504/58991/12558/79264/54409/26395/75734/22422/16176/18505/18997/105844/14268/24136/217340/93871/19876/81904/17877/20315/18028/20754/22375/110058/545156/20…
GO:0002476	antigen processing and presentation of endogenous peptide antigen via MHC class Ib	27	0.4872	1.44321	0.0450281	0.505773	0.480609	3443	tags=30%, list=21%, signal=24%	14964/14963/110557/14991/14985/15019/224761/15007
GO:0002484	antigen processing and presentation of endogenous peptide antigen via MHC class I via ER pathway	27	0.4872	1.44321	0.0450281	0.505773	0.480609	3443	tags=30%, list=21%, signal=24%	14964/14963/110557/14991/14985/15019/224761/15007
GO:0010972	negative regulation of G2/M transition of mitotic cell cycle	35	0.457347	1.44642	0.0450451	0.505773	0.480609	4472	tags=40%, list=27%, signal=29%	12575/23834/330177/74996/19357/15937/269582/54601/79263/381979/19356/17193/72772/74268
GO:0031664	regulation of lipopolysaccharide-mediated signaling pathway	16	0.578432	1.49806	0.0451977	0.505773	0.480609	1283	tags=31%, list=8%, signal=29%	70097/17002/12161/211770/22034
GO:0140353	lipid export from cell	49	0.423074	1.42066	0.0452899	0.505773	0.480609	793	tags=14%, list=5%, signal=14%	18976/20750/18429/13614/11606/12161/14427
GO:0001657	ureteric bud development	98	0.360472	1.35508	0.0453752	0.505773	0.480609	2315	tags=21%, list=14%, signal=19%	271127/11847/16869/218772/14573/12043/14462/20377/11606/21803/17131/20423/16776/56753/19713/20471/15396/20474/21853/14734/23967
GO:0072163	mesonephric epithelium development	98	0.360472	1.35508	0.0453752	0.505773	0.480609	2315	tags=21%, list=14%, signal=19%	271127/11847/16869/218772/14573/12043/14462/20377/11606/21803/17131/20423/16776/56753/19713/20471/15396/20474/21853/14734/23967
GO:0072164	mesonephric tubule development	98	0.360472	1.35508	0.0453752	0.505773	0.480609	2315	tags=21%, list=14%, signal=19%	271127/11847/16869/218772/14573/12043/14462/20377/11606/21803/17131/20423/16776/56753/19713/20471/15396/20474/21853/14734/23967
GO:0051984	positive regulation of chromosome segregation	26	0.497983	1.46154	0.0454546	0.505773	0.480609	2325	tags=31%, list=14%, signal=27%	66156/23834/67177/19357/332110/320209/67241/58186
GO:0051817	modulation of process of other organism involved in symbiotic interaction	75	-0.369611	-1.38324	0.045977	0.508649	0.483341	1307	tags=19%, list=8%, signal=17%	56382/12774/242864/20390/12944/12454/100061/19712/20303/20219/19288/14265/16476/12390
GO:0033089	positive regulation of T cell differentiation in thymus	14	-0.606448	-1.57334	0.0464135	0.508649	0.483341	3464	tags=57%, list=21%, signal=45%	20371/11501/19419/16176/16197/11486/16175/12151
GO:1902430	negative regulation of amyloid-beta formation	14	-0.605363	-1.57052	0.0464135	0.508649	0.483341	3842	tags=50%, list=23%, signal=39%	15114/23988/233744/19122/16000/27403/56177
GO:0001944	vasculature development	698	0.24942	1.15925	0.0465465	0.508649	0.483341	3327	tags=24%, list=20%, signal=20%	16392/17268/53614/12822/14472/72324/70097/19274/21413/21846/64817/21385/19883/442801/24064/16402/19127/27279/75723/56089/237038/14089/16576/12837/230126/19211/19881/17986/240725/18596/13609/12845/84004/18606/13614/56299/11606/18706/18131/320790/107586/13805/13430/19378/21349/21803/12705/22325/72469/21826/20358/12831/77446/381290/228852/20683/16480/11535/13666/74376/14991/320910/107449/20817/15531…
GO:0045835	negative regulation of meiotic nuclear division	13	-0.596697	-1.51413	0.0466102	0.508649	0.483341	1609	tags=46%, list=10%, signal=42%	16878/50796/78803/22768/69716/67141
GO:0007260	tyrosine phosphorylation of STAT protein	72	-0.372477	-1.38156	0.046729	0.508649	0.483341	3231	tags=33%, list=19%, signal=27%	107566/16194/16878/240873/20304/16818/12389/15208/16000/15378/16183/15468/16923/15458/14360/15205/16590/14184/13869/16173/16160/18983/18016/12931
GO:0002016	regulation of blood volume by renin-angiotensin	12	0.617171	1.5002	0.0467836	0.508649	0.483341	2731	tags=50%, list=16%, signal=42%	21336/11606/21869/13490/70008/19701
GO:1990403	embryonic brain development	12	0.617623	1.50129	0.0467836	0.508649	0.483341	189	tags=17%, list=1%, signal=16%	13799/13798
GO:0010996	response to auditory stimulus	23	0.506136	1.45101	0.0468165	0.508649	0.483341	357	tags=13%, list=2%, signal=13%	13489/114142/21336
GO:0071548	response to dexamethasone	23	0.503277	1.44281	0.0468165	0.508649	0.483341	2911	tags=26%, list=17%, signal=22%	14573/67731/21803/11826/69726/13684
GO:0003298	physiological muscle hypertrophy	40	0.428634	1.39728	0.0468469	0.508649	0.483341	2972	tags=32%, list=18%, signal=27%	11739/13614/11606/108655/19736/14381/214384/11548/12818/19735/56637/606496/74116
GO:0003301	physiological cardiac muscle hypertrophy	40	0.428634	1.39728	0.0468469	0.508649	0.483341	2972	tags=32%, list=18%, signal=27%	11739/13614/11606/108655/19736/14381/214384/11548/12818/19735/56637/606496/74116
GO:0061049	cell growth involved in cardiac muscle cell development	40	0.428634	1.39728	0.0468469	0.508649	0.483341	2972	tags=32%, list=18%, signal=27%	11739/13614/11606/108655/19736/14381/214384/11548/12818/19735/56637/606496/74116
GO:0060351	cartilage development involved in endochondral bone morphogenesis	34	0.468967	1.47701	0.0471015	0.508649	0.483341	2742	tags=32%, list=16%, signal=27%	20429/218772/12824/12845/373864/19411/56788/15396/12842/63873/15530
GO:0035115	embryonic forelimb morphogenesis	33	0.462681	1.44393	0.0472727	0.508649	0.483341	2315	tags=30%, list=14%, signal=26%	53614/20429/22415/13798/19378/20423/15396/12904/216795/23967
GO:1905268	negative regulation of chromatin organization	42	-0.421652	-1.39589	0.0472973	0.508649	0.483341	2831	tags=21%, list=17%, signal=18%	12189/68845/70790/24074/320817/99890/68149/20617/22160
GO:0034433	steroid esterification	14	0.594866	1.50935	0.0473485	0.508649	0.483341	3420	tags=50%, list=20%, signal=40%	11606/11305/11806/20249/11307/170459/11808
GO:0034434	sterol esterification	14	0.594866	1.50935	0.0473485	0.508649	0.483341	3420	tags=50%, list=20%, signal=40%	11606/11305/11806/20249/11307/170459/11808
GO:0034435	cholesterol esterification	14	0.594866	1.50935	0.0473485	0.508649	0.483341	3420	tags=50%, list=20%, signal=40%	11606/11305/11806/20249/11307/170459/11808
GO:0061050	regulation of cell growth involved in cardiac muscle cell development	26	0.497406	1.45984	0.0473485	0.508649	0.483341	5183	tags=58%, list=31%, signal=40%	11739/13614/108655/19736/14381/12818/19735/606496/74116/106628/18479/11554/67655/22632/28185
GO:0060349	bone morphogenesis	96	0.360482	1.34848	0.0474517	0.508878	0.483559	2018	tags=21%, list=12%, signal=18%	20289/20429/218772/12824/16998/12845/17002/373864/64406/19411/12161/13395/17261/23850/56788/17260/20379/71375/15396/12842
GO:0090407	organophosphate biosynthetic process	355	-0.258187	-1.19387	0.048	0.510404	0.485009	2525	tags=19%, list=15%, signal=17%	18704/246730/210044/72433/235339/11517/18103/14913/67420/18041/67630/18127/22247/52858/66586/68263/19091/103711/18719/15444/98256/26395/22171/60525/50790/56077/69718/218442/75320/14732/234779/320404/75456/18125/18158/20425/75678/233571/68591/319554/110197/110911/19229/11486/70789/15559/85305/70310/432530/27273/18803/56749/55981/11566/26413/68087/78801/67216/74205/73707/54391/212627/107477/270084/…
GO:0097696	receptor signaling pathway via STAT	173	-0.303931	-1.28259	0.0481013	0.510404	0.485009	1494	tags=16%, list=9%, signal=15%	15972/16183/242519/16197/19110/66392/19229/15468/16923/15458/18099/14360/15205/16590/14184/18814/13869/18812/20897/16173/215029/209590/16160/13529/15235/18983/18016/12931
GO:0035303	regulation of dephosphorylation	133	0.340911	1.34306	0.04811	0.510404	0.485009	1482	tags=14%, list=9%, signal=12%	13489/269016/19049/241919/108954/76469/29875/245578/18596/338355/21803/229512/170826/228852/66959/78887/17260/64930
GO:0051447	negative regulation of meiotic cell cycle	19	-0.535995	-1.50531	0.048218	0.510404	0.485009	1609	tags=32%, list=10%, signal=29%	50796/50915/78803/22768/69716/67141
GO:1904706	negative regulation of vascular associated smooth muscle cell proliferation	17	0.559471	1.48282	0.0483271	0.510404	0.485009	1747	tags=35%, list=10%, signal=32%	12575/19211/19737/17260/214384/21809
GO:0035264	multicellular organism growth	174	0.31632	1.29186	0.048414	0.510404	0.485009	3923	tags=30%, list=23%, signal=24%	13489/338346/14599/218772/20473/12043/13798/13386/67561/12845/236266/11606/18706/320790/19411/77446/13490/22095/21416/14381/20851/20655/20662/15499/23886/14255/18736/28254/67378/216527/14600/19141/12577/74178/18541/192119/19206/234219/15402/56711/13498/217325/22778/50769/22592/57138/252973/19647/20850/110532/14601/20496/16147
GO:0008356	asymmetric cell division	21	-0.515233	-1.4727	0.0484211	0.510404	0.485009	2678	tags=38%, list=16%, signal=32%	74117/69260/66713/18999/20678/12316/51791/14168
GO:0033233	regulation of protein sumoylation	26	-0.484681	-1.4517	0.0485232	0.510404	0.485009	1139	tags=19%, list=7%, signal=18%	12578/75141/11624/66568/12335
GO:0010998	regulation of translational initiation by eIF2 alpha phosphorylation	11	0.63252	1.48821	0.0486381	0.510404	0.485009	4016	tags=55%, list=24%, signal=42%	15129/108954/13666/100037258/17973/15467
GO:0043369	CD4-positive or CD8-positive, alpha-beta T cell lineage commitment	23	0.498604	1.42942	0.0486891	0.510404	0.485009	1688	tags=30%, list=10%, signal=27%	12043/21803/16364/20423/252838/30925/74256
GO:0007162	negative regulation of cell adhesion	258	0.28661	1.22901	0.0487805	0.510404	0.485009	3211	tags=27%, list=19%, signal=22%	11847/11540/54698/20745/13508/13640/16453/19211/11898/16396/18606/114873/223881/21803/12161/20358/20555/16858/14991/11806/16149/353310/67245/17131/20423/16768/140571/74256/18753/56745/56753/72349/17196/140474/12842/15284/100182/208936/20349/18845/20971/213208/65960/22694/240025/14357/11600/12554/13078/23938/63873/67784/14190/71890/69237/67374/50706/19255/83964/140570/20356/102657/11487/11596/1695…
GO:0060119	inner ear receptor cell development	53	-0.386215	-1.34641	0.0487805	0.510404	0.485009	2638	tags=30%, list=16%, signal=26%	667663/433899/11994/15208/237523/22295/329628/14402/18472/109181/218756/15205/19712/14182/239250/229320
GO:0019098	reproductive behavior	38	0.442697	1.42236	0.0488246	0.510404	0.485009	1139	tags=21%, list=7%, signal=20%	19049/21823/11998/19109/18429/19211/13070/242523
GO:0006821	chloride transport	90	0.358445	1.33484	0.0490368	0.510404	0.485009	3706	tags=34%, list=22%, signal=27%	69454/14403/14399/114584/209195/224661/20499/57249/20535/19092/171286/117160/229933/14408/56365/12638/12354/382427/14407/14654/20498/78339/231583/237213/320091/14657/140475/233246/20497/57138/69847
GO:0007259	receptor signaling pathway via JAK-STAT	169	-0.303076	-1.28203	0.04914	0.510404	0.485009	1494	tags=16%, list=9%, signal=15%	15972/16183/242519/19110/66392/19229/15468/16923/15458/18099/14360/15205/16590/14184/18814/13869/18812/20897/16173/215029/209590/16160/13529/15235/18983/18016/12931
GO:1900242	regulation of synaptic vesicle endocytosis	23	-0.506389	-1.4718	0.0491453	0.510404	0.485009	4096	tags=52%, list=24%, signal=39%	72961/19056/54525/18717/233489/20405/30931/75734/224671/13429/229521/56807
GO:0019432	triglyceride biosynthetic process	29	0.466819	1.40485	0.0491493	0.510404	0.485009	4766	tags=55%, list=28%, signal=40%	233549/22259/21416/21835/216739/16835/22260/20787/14756/26457/13350/116939/16956/20778/11814/14245
GO:0045723	positive regulation of fatty acid biosynthetic process	26	0.494201	1.45044	0.0492424	0.510404	0.485009	3817	tags=46%, list=23%, signal=36%	11998/212980/22259/11606/11806/16149/22260/20787/16952/11808/68801/18783
GO:0097202	activation of cysteine-type endopeptidase activity	14	0.591745	1.50142	0.0492424	0.510404	0.485009	4901	tags=57%, list=29%, signal=40%	66824/12018/268973/12015/19141/76884/12370/12684
GO:0055078	sodium ion homeostasis	54	0.408	1.38702	0.0495413	0.510404	0.485009	988	tags=19%, list=6%, signal=17%	13489/11998/11540/18429/21336/13614/11606/11932/20278/13490
GO:0045010	actin nucleation	42	-0.41657	-1.37907	0.0495495	0.510404	0.485009	3880	tags=48%, list=23%, signal=37%	68166/76709/57748/56443/242894/56378/12721/73178/50884/74117/20430/66713/76932/83767/227753/93689/20259/93677/67771/544963
GO:0038093	Fc receptor signaling pathway	17	-0.545056	-1.47085	0.049569	0.510404	0.485009	2030	tags=29%, list=12%, signal=26%	232790/56619/18124/16590/19271
GO:1903541	regulation of exosomal secretion	15	-0.579599	-1.51336	0.049569	0.510404	0.485009	794	tags=20%, list=5%, signal=19%	53378/17919/20844
GO:1903543	positive regulation of exosomal secretion	15	-0.579599	-1.51336	0.049569	0.510404	0.485009	794	tags=20%, list=5%, signal=19%	53378/17919/20844
GO:0098727	maintenance of cell number	155	-0.308038	-1.28983	0.0496454	0.510404	0.485009	3267	tags=25%, list=19%, signal=20%	16600/21676/56484/67302/93760/16878/99375/214498/99377/234594/15208/16000/13388/18510/12558/17173/24061/67207/21907/12166/13711/12578/22061/70673/28077/18999/140486/12316/15205/68036/16590/14184/171167/19712/234959/14182/12591/19130/14165
